# Supplementary material for: Design of a self-driven probiotic-CRISPR/Cas9 nanosystem for sono-immunometabolic cancer therapy
Source: Nat Commun. 2022 Dec 22;13:7903. doi: 10.1038/s41467-022-35580-z (PMC9780327; doi:10.1038/s41467-022-35580-z)
Supplement: Supplementary file 4 — Source Data [file 41467_2022_35580_MOESM4_ESM.xlsx]

## Sheet: Figure 2
	Figure 2b							Figure 2e	Intensity (a.u.)				Figure 2f	Size (nm)				Figure 2h
	Relative pressure (P/P0)	Adsorbed (cm3g-1)	Relative pressure (P/P0)	Desorbed (cm3g-1)	Pore diameter (nm)	dV/dlog(D) (cm3g-1)		2 Theta (°)	ZIF-8	MH	MHS							Wavelength (nm)		DPBF + MHS + 0 min	DPBF + MHS + 1 min	DPBF + MHS + 2 min	DPBF + MHS + 3 min	DPBF + MHS + 4 min	DPBF + MHS + 5 min
	0.98887	323.337	0.05696	209.006	47.3454	0.04416		10	862	789	826		ZIF-8	79.47	87.79	71.04			200	2.495	3.95	3.992	3.973	3.956	3.748
	0.9615	265.762	0.08655	210.925	37.4533	0.070601		10.0197	885	850	825		MH	112.3	107.2	115.3			201	2.456	3.92	3.902	4	3.929	3.378
	0.91418	241.111	0.12128	212.564	26.6571	0.117935		10.0394	860	814	813		MHS	124.2	127	126.2			202	2.415	3.943	3.863	3.871	3.866	3.544
	0.87231	237.512	0.15553	213.94	19.6389	0.197885		10.0591	893	787	857								203	2.377	3.936	3.994	3.97	3.878	3.518
	0.83677	235.631	0.1904	215.145	15.4825	0.26865		10.0788	877	807	824		Figure 2g						204	2.343	3.932	3.912	3.878	3.86	3.334
	0.80159	234.119	0.2252	216.255	12.7605	0.351144		10.0985	860	829	823			Zeta potentials (mV)					205	2.306	3.879	3.89	3.939	3.768	3.899
	0.78538	233.44	0.26014	217.303	10.5241	0.430039		10.1183	892	861	882		ZIF-8	69.2	69.2	68.6			206	2.268	3.956	3.955	3.95	3.884	3.585
	0.75032	232.206	0.29515	218.313	8.80161	0.5823		10.138	945	873	906		MH	68.4	68	68.5			207	2.222	3.953	3.96	3.901	3.95	3.62
	0.71538	231.043	0.33008	219.24	7.54261	0.639303		10.1577	945	851	918		MHS	34	35.2	34.7			208	2.182	3.89	3.961	3.949	3.834	3.307
	0.68026	230.055	0.36491	220.155	6.58016	0.709981		10.1774	963	908	1012								209	2.131	3.964	3.88	3.826	3.931	3.525
	0.64527	229.102	0.39998	221.103	5.81603	0.779049		10.1971	962	960	943								210	2.071	3.917	3.893	3.914	3.972	3.304
	0.61032	228.157	0.435	222.021	5.19229	0.894179		10.2168	981	950	1008								211	2.008	3.924	3.869	3.975	3.887	3.427
	0.57525	227.236	0.46994	222.916	4.67179	1.01374		10.2365	1076	1002	1068								212	1.935	3.861	3.959	3.907	3.865	3.54
	0.54025	226.38	0.50494	223.801	4.2282	1.09498		10.2562	1053	1014	1092								213	1.852	3.884	3.83	3.946	3.87	3.387
	0.50528	225.501	0.53991	224.718	3.8453	3.45729		10.276	1123	1119	1211								214	1.757	3.837	3.878	3.877	3.912	3.525
	0.47031	224.365	0.57493	225.662	3.50847	1.86171		10.2957	1233	1271	1294								215	1.656	3.865	3.904	3.958	3.949	3.425
	0.43529	222.754	0.60987	226.677	3.20929	1.6107		10.3154	1368	1313	1500								216	1.557	3.916	3.949	3.951	3.843	3.384
	0.40004	221.626	0.64495	227.735	2.93982	2.2628		10.3351	1559	1492	1797								217	1.449	3.924	3.851	3.87	3.815	3.397
	0.36531	220.554	0.6799	228.824	2.69372	1.79921		10.3548	1815	1676	2008								218	1.344	3.701	3.87	3.872	3.894	3.381
	0.3303	219.571	0.71486	229.973	2.43205	3.79734		10.3745	2004	1990	2358								219	1.245	3.51	3.885	3.801	3.773	3.553
	0.29522	218.574	0.74992	231.264	2.16906	4.91895		10.3942	2472	2471	2854								220	1.151	3.265	3.864	3.794	3.704	3.45
	0.26016	217.563	0.78495	232.592	1.91897	9.24342		10.4139	3030	2845	3570								221	1.07	3.003	3.65	3.708	3.661	3.117
	0.22508	216.526	0.81981	234.129	1.66658	12.1478		10.4337	3542	3421	4289								222	1.004	2.72	3.439	3.377	3.585	3.163
	0.19014	215.362	0.85481	235.859	1.38862	24.339		10.4534	4163	3904	4951								223	0.946	2.469	3.139	3.061	3.277	3.15
	0.15508	214.108	0.88987	237.881				10.4731	4544	4188	5515								224	0.899	2.228	2.808	2.766	3.038	2.969
	0.1201	212.665	0.92472	240.887				10.4928	5078	4231	5942								225	0.86	2.017	2.523	2.471	2.712	2.663
	0.08514	210.946	0.95863	248.524				10.5125	5392	4103	5756								226	0.829	1.833	2.265	2.209	2.398	2.33
	0.05031	208.564	0.98887	323.337				10.5322	5735	3775	5477								227	0.803	1.659	2.019	1.966	2.104	1.998
								10.5519	5751	3338	4822								228	0.783	1.513	1.809	1.758	1.86	1.678
								10.5716	5556	2847	3926								229	0.769	1.392	1.639	1.586	1.655	1.414
								10.5913	5348	2319	3105								230	0.76	1.293	1.499	1.445	1.486	1.194
								10.6111	4742	1972	2439								231	0.756	1.211	1.382	1.331	1.351	1.01
								10.6308	4142	1621	1876								232	0.757	1.145	1.287	1.238	1.242	0.864
								10.6505	3452	1438	1511								233	0.762	1.093	1.211	1.164	1.156	0.747
								10.6702	2726	1240	1366								234	0.772	1.054	1.152	1.105	1.089	0.654
								10.6899	2191	1144	1179								235	0.785	1.023	1.105	1.058	1.036	0.58
								10.7096	1766	1092	1123								236	0.802	1.002	1.069	1.022	0.995	0.524
								10.7293	1472	1068	1039								237	0.822	0.987	1.042	0.995	0.964	0.479
								10.749	1289	974	978								238	0.845	0.979	1.023	0.975	0.94	0.445
								10.7687	1191	1026	978								239	0.871	0.976	1.01	0.961	0.922	0.418
								10.7884	1206	1016	969								240	0.899	0.976	1.002	0.951	0.909	0.399
								10.8082	1091	1077	964								241	0.928	0.981	0.997	0.945	0.9	0.385
								10.8279	1075	923	892								242	0.958	0.988	0.997	0.943	0.894	0.374
								10.8476	999	983	907								243	0.989	0.997	0.999	0.942	0.891	0.367
								10.8673	991	935	882								244	1.021	1.009	1.004	0.945	0.891	0.362
								10.887	1048	973	857								245	1.053	1.021	1.011	0.949	0.892	0.359
								10.9067	1004	993	854								246	1.083	1.035	1.018	0.954	0.894	0.357
								10.9264	991	1000	972								247	1.114	1.05	1.027	0.961	0.897	0.357
								10.9461	1003	1120	897								248	1.145	1.065	1.037	0.968	0.901	0.358
								10.9658	927	1213	933								249	1.174	1.08	1.047	0.976	0.906	0.359
								10.9856	1047	1295	1015								250	1.2	1.094	1.057	0.984	0.911	0.361
								11.0053	1080	1515	956								251	1.226	1.108	1.067	0.992	0.916	0.363
								11.025	1118	1614	1039								252	1.252	1.122	1.077	0.999	0.921	0.365
								11.0447	1119	1791	1036								253	1.276	1.135	1.087	1.007	0.926	0.367
								11.0644	1135	1975	1112								254	1.301	1.149	1.097	1.015	0.931	0.368
								11.0841	1342	2082	1192								255	1.325	1.163	1.106	1.022	0.935	0.37
								11.1038	1281	2069	1307								256	1.349	1.175	1.115	1.028	0.939	0.372
								11.1235	1371	2139	1216								257	1.369	1.185	1.122	1.034	0.941	0.373
								11.1433	1273	1977	1196								258	1.388	1.195	1.128	1.038	0.943	0.374
								11.163	1306	1789	1065								259	1.403	1.202	1.132	1.04	0.943	0.374
								11.1827	1232	1692	1047								260	1.414	1.207	1.133	1.04	0.941	0.374
								11.2024	1341	1509	1025								261	1.421	1.209	1.133	1.038	0.938	0.373
								11.2221	1269	1241	964								262	1.43	1.21	1.13	1.034	0.933	0.371
								11.2418	1179	1118	870								263	1.437	1.209	1.125	1.028	0.925	0.368
								11.2615	1138	1083	858								264	1.445	1.208	1.12	1.02	0.916	0.365
								11.2812	1043	1020	821								265	1.453	1.205	1.112	1.011	0.905	0.362
								11.301	1099	1021	832								266	1.459	1.2	1.103	1	0.893	0.359
								11.3207	977	1020	825								267	1.462	1.195	1.092	0.988	0.879	0.354
								11.3404	1026	1024	801								268	1.462	1.188	1.08	0.975	0.864	0.349
								11.3601	984	934	796								269	1.46	1.178	1.066	0.96	0.848	0.343
								11.3798	963	918	777								270	1.454	1.167	1.051	0.943	0.831	0.338
								11.3995	869	959	772								271	1.446	1.154	1.035	0.926	0.813	0.332
								11.4192	865	924	823								272	1.44	1.141	1.018	0.909	0.794	0.325
								11.4389	866	929	798								273	1.435	1.131	1.004	0.892	0.776	0.32
								11.4586	868	893	768								274	1.434	1.121	0.989	0.876	0.758	0.314
								11.4784	873	884	752								275	1.435	1.115	0.976	0.861	0.741	0.308
								11.4981	879	885	751								276	1.433	1.106	0.964	0.847	0.723	0.302
								11.5178	907	940	747								277	1.425	1.094	0.949	0.831	0.705	0.297
								11.5375	906	913	850								278	1.407	1.078	0.933	0.814	0.686	0.292
								11.5572	873	937	799								279	1.376	1.056	0.914	0.796	0.668	0.287
								11.5769	879	961	813								280	1.337	1.032	0.894	0.778	0.65	0.282
								11.5966	935	1024	796								281	1.285	1.002	0.872	0.758	0.631	0.276
								11.6163	959	1083	837								282	1.228	0.968	0.848	0.737	0.614	0.27
								11.636	944	1136	906								283	1.167	0.932	0.824	0.717	0.597	0.265
								11.6557	910	1213	895								284	1.101	0.895	0.799	0.696	0.58	0.259
								11.6755	1021	1291	886								285	1.037	0.86	0.774	0.675	0.564	0.253
								11.6952	942	1363	902								286	0.975	0.824	0.75	0.655	0.549	0.248
								11.7149	979	1278	888								287	0.92	0.792	0.726	0.637	0.535	0.242
								11.7346	979	1213	905								288	0.868	0.762	0.704	0.619	0.521	0.236
								11.7543	975	1163	866								289	0.821	0.734	0.682	0.601	0.507	0.232
								11.774	949	1130	821								290	0.778	0.708	0.662	0.584	0.495	0.227
								11.7937	928	1077	745								291	0.738	0.682	0.642	0.567	0.482	0.221
								11.8134	949	1018	788								292	0.702	0.658	0.623	0.55	0.47	0.216
								11.8332	821	938	758								293	0.669	0.635	0.605	0.534	0.457	0.211
								11.8529	861	914	714								294	0.637	0.614	0.586	0.519	0.445	0.206
								11.8726	880	852	748								295	0.608	0.592	0.567	0.503	0.433	0.201
								11.8923	833	832	782								296	0.582	0.573	0.55	0.488	0.422	0.196
								11.912	856	786	739								297	0.559	0.555	0.533	0.473	0.41	0.191
								11.9317	872	814	785								298	0.539	0.539	0.517	0.459	0.399	0.185
								11.9514	815	797	721								299	0.523	0.524	0.502	0.445	0.389	0.181
								11.9711	795	737	752								300	0.51	0.51	0.487	0.432	0.378	0.175
								11.9909	783	744	748								301	0.5	0.497	0.473	0.419	0.367	0.171
								12.0106	785	792	741								302	0.492	0.486	0.46	0.406	0.356	0.166
								12.0303	800	734	756								303	0.487	0.477	0.448	0.395	0.346	0.161
								12.05	798	708	741								304	0.484	0.468	0.436	0.384	0.336	0.157
								12.0697	790	766	776								305	0.483	0.462	0.426	0.374	0.328	0.153
								12.0894	781	723	732								306	0.482	0.455	0.415	0.363	0.32	0.147
								12.1091	796	732	801								307	0.484	0.449	0.407	0.355	0.313	0.144
								12.1288	808	759	722								308	0.487	0.446	0.4	0.348	0.306	0.141
								12.1485	796	765	722								309	0.49	0.442	0.394	0.341	0.3	0.138
								12.1683	747	739	797								310	0.495	0.44	0.388	0.336	0.295	0.137
								12.188	804	709	726								311	0.5	0.439	0.384	0.331	0.29	0.134
								12.2077	825	732	753								312	0.506	0.439	0.38	0.327	0.287	0.133
								12.2274	776	715	820								313	0.512	0.439	0.377	0.324	0.283	0.131
								12.2471	795	761	809								314	0.518	0.439	0.375	0.321	0.28	0.129
								12.2668	824	833	801								315	0.523	0.439	0.373	0.318	0.277	0.128
								12.2865	895	839	792								316	0.528	0.439	0.371	0.316	0.275	0.127
								12.3062	865	795	852								317	0.53	0.438	0.369	0.313	0.272	0.125
								12.3259	859	762	884								318	0.532	0.437	0.367	0.311	0.27	0.125
								12.3456	904	812	939								319	0.533	0.436	0.365	0.309	0.267	0.123
								12.3654	967	820	904								320	0.533	0.435	0.363	0.306	0.265	0.123
								12.3851	975	851	916								321	0.532	0.433	0.361	0.304	0.263	0.122
								12.4048	1010	886	960								322	0.531	0.431	0.358	0.302	0.261	0.121
								12.4245	990	927	1069								323	0.531	0.43	0.357	0.302	0.26	0.125
								12.4442	1020	896	1004								324	0.532	0.43	0.355	0.3	0.26	0.126
								12.4639	1115	939	1063								325	0.532	0.428	0.354	0.299	0.259	0.125
								12.4836	1099	925	1112								326	0.532	0.428	0.353	0.297	0.258	0.124
								12.5033	1185	1056	1177								327	0.533	0.428	0.352	0.296	0.256	0.124
								12.523	1255	1069	1260								328	0.533	0.427	0.351	0.295	0.255	0.123
								12.5428	1298	1132	1349								329	0.533	0.426	0.35	0.294	0.253	0.123
								12.5625	1407	1200	1402								330	0.532	0.424	0.347	0.292	0.252	0.122
								12.5822	1505	1294	1616								331	0.529	0.421	0.345	0.29	0.249	0.123
								12.6019	1648	1367	1727								332	0.525	0.419	0.343	0.287	0.247	0.121
								12.6216	1762	1530	1892								333	0.518	0.415	0.34	0.285	0.244	0.121
								12.6413	1964	1767	2282								334	0.509	0.41	0.336	0.281	0.24	0.119
								12.661	2326	2052	2658								335	0.499	0.402	0.332	0.278	0.237	0.118
								12.6807	2750	2230	3143								336	0.487	0.396	0.327	0.274	0.234	0.117
								12.7005	3324	2839	3959								337	0.474	0.389	0.322	0.27	0.23	0.116
								12.7202	4213	3416	4907								338	0.461	0.382	0.317	0.266	0.226	0.116
								12.7399	5271	4236	6379								339	0.449	0.374	0.312	0.261	0.223	0.114
								12.7596	6651	5201	7785								340	0.437	0.366	0.306	0.256	0.219	0.112
								12.7793	8233	6234	9706								341	0.424	0.359	0.301	0.252	0.215	0.111
								12.799	9908	7278	11413								342	0.414	0.353	0.295	0.247	0.211	0.109
								12.8187	11144	7724	12306								343	0.404	0.346	0.291	0.243	0.209	0.109
								12.8384	12222	7620	12889								344	0.395	0.339	0.284	0.238	0.205	0.107
								12.8582	13310	7525	12508								345	0.386	0.333	0.279	0.234	0.202	0.106
								12.8779	13775	6573	11776								346	0.379	0.327	0.275	0.23	0.198	0.105
								12.8976	13665	5657	9672								347	0.373	0.322	0.27	0.226	0.195	0.104
								12.9173	13258	4644	7929								348	0.367	0.318	0.266	0.223	0.192	0.102
								12.937	12326	3833	6129								349	0.362	0.313	0.262	0.219	0.189	0.101
								12.9567	10881	2950	4371								350	0.357	0.309	0.257	0.216	0.186	0.1
								12.9764	9072	2477	3547								351	0.354	0.305	0.253	0.212	0.183	0.098
								12.9961	7314	2221	2609								352	0.35	0.301	0.249	0.208	0.18	0.097
								13.0158	5475	1861	2229								353	0.348	0.298	0.246	0.205	0.178	0.096
								13.0356	4104	1693	1821								354	0.346	0.295	0.242	0.202	0.175	0.095
								13.0553	3108	1667	1713								355	0.344	0.291	0.238	0.199	0.173	0.094
								13.075	2491	1637	1551								356	0.343	0.289	0.235	0.196	0.171	0.092
								13.0947	2213	1591	1507								357	0.343	0.287	0.232	0.193	0.169	0.092
								13.1144	1943	1485	1348								358	0.343	0.285	0.229	0.191	0.167	0.091
								13.1341	1663	1376	1255								359	0.345	0.284	0.227	0.189	0.165	0.09
								13.1538	1650	1305	1210								360	0.347	0.283	0.224	0.187	0.163	0.09
								13.1735	1495	1249	1084								361	0.35	0.282	0.222	0.184	0.162	0.089
								13.1932	1406	1191	1105								362	0.354	0.282	0.22	0.183	0.16	0.089
								13.2129	1310	1155	1007								363	0.359	0.282	0.219	0.181	0.159	0.089
								13.2327	1256	1017	1018								364	0.364	0.283	0.218	0.18	0.158	0.089
								13.2524	1255	1003	923								365	0.371	0.285	0.217	0.179	0.157	0.089
								13.2721	1141	1011	914								366	0.378	0.286	0.217	0.178	0.156	0.089
								13.2918	1067	914	956								367	0.384	0.288	0.216	0.177	0.155	0.09
								13.3115	1092	935	892								368	0.393	0.291	0.216	0.177	0.154	0.089
								13.3312	1072	996	939								369	0.401	0.293	0.217	0.177	0.154	0.09
								13.3509	1080	988	958								370	0.411	0.296	0.217	0.177	0.154	0.09
								13.3706	1055	1066	1021								371	0.421	0.301	0.218	0.177	0.154	0.091
								13.3904	1035	1091	1007								372	0.433	0.304	0.22	0.178	0.154	0.091
								13.4101	1088	1112	997								373	0.444	0.309	0.221	0.179	0.154	0.092
								13.4298	1046	1098	1020								374	0.456	0.313	0.223	0.18	0.155	0.092
								13.4495	1123	1125	1014								375	0.468	0.318	0.225	0.181	0.155	0.093
								13.4692	1115	1156	1094								376	0.481	0.324	0.227	0.182	0.156	0.093
								13.4889	1140	1198	1022								377	0.495	0.329	0.229	0.184	0.157	0.094
								13.5086	1169	1263	951								378	0.509	0.335	0.232	0.186	0.158	0.095
								13.5283	1154	1313	909								379	0.524	0.342	0.235	0.187	0.159	0.095
								13.548	1079	1441	969								380	0.54	0.348	0.239	0.19	0.16	0.096
								13.5678	1191	1529	932								381	0.554	0.355	0.242	0.192	0.161	0.096
								13.5875	1224	1641	968								382	0.57	0.363	0.246	0.194	0.163	0.098
								13.6072	1132	1575	982								383	0.587	0.37	0.25	0.197	0.164	0.099
								13.6269	1180	1596	990								384	0.604	0.378	0.254	0.2	0.166	0.1
								13.6466	1235	1442	999								385	0.622	0.386	0.259	0.203	0.168	0.102
								13.6663	1234	1403	1012								386	0.639	0.394	0.263	0.206	0.169	0.102
								13.686	1179	1331	975								387	0.656	0.402	0.267	0.209	0.171	0.104
								13.7057	1190	1240	934								388	0.673	0.41	0.272	0.212	0.173	0.105
								13.7255	1159	1219	932								389	0.691	0.419	0.277	0.216	0.175	0.106
								13.7452	1148	1221	856								390	0.708	0.427	0.282	0.219	0.177	0.108
								13.7649	1195	1281	848								391	0.725	0.435	0.287	0.223	0.179	0.109
								13.7846	1155	1417	914								392	0.743	0.444	0.292	0.226	0.181	0.11
								13.8043	1076	1429	993								393	0.759	0.452	0.296	0.229	0.183	0.111
								13.824	1187	1506	1057								394	0.777	0.46	0.302	0.233	0.185	0.112
								13.8437	1179	1520	1044								395	0.792	0.468	0.306	0.236	0.187	0.113
								13.8634	1168	1460	1116								396	0.809	0.477	0.311	0.24	0.189	0.115
								13.8831	1216	1328	1138								397	0.823	0.484	0.316	0.243	0.191	0.117
								13.9029	1166	1330	1113								398	0.838	0.492	0.321	0.246	0.193	0.118
								13.9226	1168	1148	1075								399	0.853	0.499	0.325	0.25	0.195	0.12
								13.9423	1258	1034	1035								400	0.866	0.506	0.33	0.253	0.197	0.121
								13.962	1137	908	918								401	0.879	0.513	0.334	0.256	0.199	0.122
								13.9817	1113	882	832								402	0.893	0.52	0.339	0.26	0.201	0.124
								14.0014	1032	814	837								403	0.904	0.527	0.343	0.263	0.203	0.125
								14.0211	988	756	719								404	0.915	0.533	0.347	0.266	0.205	0.127
								14.0408	978	761	725								405	0.926	0.539	0.351	0.269	0.207	0.128
								14.0605	877	749	723								406	0.936	0.545	0.356	0.272	0.21	0.129
								14.0802	874	727	668								407	0.945	0.551	0.359	0.275	0.213	0.13
								14.1	844	710	705								408	0.954	0.556	0.363	0.278	0.215	0.131
								14.1197	800	696	728								409	0.963	0.562	0.367	0.282	0.218	0.133
								14.1394	802	685	650								410	0.97	0.567	0.371	0.285	0.221	0.135
								14.1591	786	679	632								411	0.978	0.572	0.375	0.288	0.224	0.136
								14.1788	769	648	701								412	0.986	0.577	0.379	0.291	0.228	0.138
								14.1985	769	685	717								413	0.993	0.582	0.383	0.295	0.231	0.139
								14.2182	759	679	657								414	1	0.586	0.386	0.298	0.234	0.141
								14.2379	802	694	654								415	1.006	0.59	0.39	0.301	0.237	0.143
								14.2577	797	672	629								416	1.01	0.594	0.393	0.303	0.24	0.143
								14.2774	763	660	674								417	1.014	0.598	0.396	0.306	0.242	0.144
								14.2971	741	644	645								418	1.018	0.601	0.398	0.308	0.245	0.145
								14.3168	762	685	729								419	1.02	0.603	0.4	0.311	0.247	0.146
								14.3365	831	673	649								420	1.021	0.605	0.402	0.312	0.248	0.147
								14.3562	791	697	672								421	1.022	0.606	0.404	0.314	0.25	0.148
								14.3759	792	722	692								422	1.021	0.607	0.405	0.315	0.25	0.148
								14.3956	810	713	657								423	1.019	0.607	0.406	0.316	0.251	0.148
								14.4154	770	673	686								424	1.015	0.606	0.407	0.316	0.251	0.149
								14.4351	740	707	677								425	1.011	0.605	0.407	0.316	0.25	0.149
								14.4548	819	699	714								426	1.006	0.602	0.406	0.316	0.25	0.149
								14.4745	830	711	631								427	0.999	0.6	0.405	0.315	0.248	0.15
								14.4942	818	716	693								428	0.991	0.596	0.404	0.314	0.247	0.149
								14.5139	842	758	678								429	0.981	0.593	0.402	0.313	0.245	0.149
								14.5336	848	758	741								430	0.972	0.588	0.401	0.312	0.244	0.149
								14.5533	833	757	726								431	0.961	0.584	0.398	0.31	0.242	0.149
								14.573	852	743	786								432	0.95	0.579	0.396	0.308	0.241	0.15
								14.5928	916	758	726								433	0.938	0.574	0.394	0.307	0.24	0.15
								14.6125	886	777	793								434	0.927	0.569	0.392	0.306	0.239	0.149
								14.6322	922	800	837								435	0.915	0.564	0.39	0.305	0.239	0.149
								14.6519	974	821	912								436	0.904	0.56	0.388	0.304	0.239	0.148
								14.6716	974	921	947								437	0.894	0.555	0.386	0.303	0.239	0.148
								14.6913	1130	1025	1042								438	0.884	0.551	0.385	0.302	0.24	0.148
								14.711	1277	1087	1248								439	0.875	0.548	0.383	0.302	0.24	0.149
								14.7307	1449	1223	1318								440	0.866	0.544	0.382	0.302	0.242	0.149
								14.7504	1639	1394	1716								441	0.858	0.541	0.381	0.302	0.243	0.149
								14.7701	1817	1550	1764								442	0.85	0.538	0.38	0.302	0.244	0.15
								14.7899	2032	1692	1957								443	0.843	0.535	0.379	0.302	0.246	0.151
								14.8096	2225	1818	2193								444	0.835	0.531	0.378	0.302	0.247	0.151
								14.8293	2501	1766	2157								445	0.828	0.528	0.377	0.302	0.249	0.152
								14.849	2597	1820	2222								446	0.82	0.525	0.376	0.301	0.25	0.153
								14.8687	2582	1650	2031								447	0.811	0.521	0.374	0.301	0.252	0.154
								14.8884	2675	1533	1932								448	0.802	0.516	0.373	0.3	0.253	0.154
								14.9081	2673	1451	1710								449	0.791	0.511	0.37	0.299	0.254	0.155
								14.9278	2573	1409	1634								450	0.78	0.506	0.368	0.298	0.255	0.155
								14.9476	2213	1317	1401								451	0.767	0.499	0.365	0.297	0.255	0.155
								14.9673	2061	1191	1262								452	0.753	0.492	0.361	0.294	0.255	0.155
								14.987	1775	1091	1152								453	0.737	0.484	0.357	0.292	0.254	0.155
								15.0067	1540	1040	1040								454	0.72	0.475	0.353	0.289	0.253	0.155
								15.0264	1429	951	1011								455	0.701	0.465	0.347	0.285	0.251	0.155
								15.0461	1225	924	894								456	0.681	0.455	0.341	0.28	0.249	0.155
								15.0658	1128	892	813								457	0.66	0.443	0.334	0.275	0.245	0.155
								15.0855	1083	919	809								458	0.636	0.43	0.326	0.269	0.241	0.154
								15.1052	1036	964	841								459	0.61	0.415	0.317	0.261	0.236	0.154
								15.125	1056	1067	833								460	0.583	0.4	0.308	0.254	0.229	0.153
								15.1447	1009	1057	847								461	0.554	0.384	0.297	0.245	0.222	0.152
								15.1644	1124	1203	920								462	0.523	0.367	0.286	0.236	0.215	0.15
								15.1841	1107	1372	893								463	0.492	0.35	0.275	0.227	0.206	0.148
								15.2038	1132	1496	967								464	0.46	0.332	0.264	0.218	0.198	0.146
								15.2235	1125	1769	1044								465	0.427	0.314	0.252	0.208	0.19	0.143
								15.2432	1206	1821	1044								466	0.397	0.297	0.241	0.199	0.182	0.14
								15.2629	1256	1727	1069								467	0.367	0.281	0.231	0.191	0.174	0.137
								15.2827	1292	1770	1034								468	0.338	0.266	0.221	0.182	0.167	0.134
								15.3024	1336	1676	938								469	0.31	0.251	0.211	0.175	0.161	0.131
								15.3221	1186	1533	931								470	0.285	0.239	0.202	0.168	0.155	0.128
								15.3418	1166	1300	852								471	0.262	0.226	0.194	0.161	0.149	0.124
								15.3615	1124	1258	825								472	0.24	0.215	0.186	0.155	0.144	0.12
								15.3812	1141	1067	802								473	0.221	0.204	0.179	0.149	0.139	0.117
								15.4009	983	970	693								474	0.204	0.195	0.172	0.144	0.135	0.114
								15.4206	992	904	694								475	0.189	0.187	0.166	0.139	0.131	0.112
								15.4403	950	839	688								476	0.175	0.179	0.161	0.135	0.128	0.11
								15.4601	931	776	730								477	0.162	0.172	0.156	0.131	0.124	0.108
								15.4798	832	759	686								478	0.151	0.166	0.151	0.127	0.121	0.106
								15.4995	830	786	703								479	0.142	0.16	0.147	0.124	0.119	0.104
								15.5192	874	806	671								480	0.133	0.155	0.143	0.12	0.116	0.102
								15.5389	786	799	699								481	0.125	0.151	0.139	0.118	0.113	0.1
								15.5586	765	815	759								482	0.118	0.146	0.136	0.115	0.111	0.099
								15.5783	883	901	788								483	0.112	0.142	0.133	0.112	0.109	0.097
								15.598	808	957	760								484	0.106	0.139	0.13	0.11	0.107	0.096
								15.6177	787	1017	773								485	0.101	0.135	0.127	0.107	0.105	0.094
								15.6375	897	990	813								486	0.097	0.132	0.124	0.105	0.103	0.093
								15.6572	938	1070	849								487	0.092	0.129	0.122	0.103	0.101	0.091
								15.6769	930	1052	878								488	0.089	0.126	0.119	0.101	0.099	0.09
								15.6966	900	1008	817								489	0.085	0.124	0.117	0.099	0.097	0.089
								15.7163	964	976	766								490	0.082	0.122	0.115	0.098	0.096	0.088
								15.736	870	994	801								491	0.079	0.119	0.113	0.096	0.094	0.086
								15.7557	853	887	696								492	0.077	0.117	0.111	0.094	0.093	0.085
								15.7754	882	839	672								493	0.074	0.115	0.109	0.093	0.091	0.084
								15.7951	860	760	662								494	0.072	0.113	0.108	0.091	0.09	0.083
								15.8149	844	718	665								495	0.07	0.112	0.106	0.09	0.089	0.082
								15.8346	811	667	701								496	0.068	0.11	0.104	0.088	0.088	0.08
								15.8543	822	670	644								497	0.066	0.108	0.103	0.087	0.086	0.079
								15.874	754	611	596								498	0.064	0.107	0.101	0.086	0.085	0.078
								15.8937	786	678	686								499	0.062	0.105	0.1	0.085	0.084	0.078
								15.9134	739	615	656								500	0.061	0.104	0.098	0.083	0.083	0.077
								15.9331	742	625	682								501	0.059	0.102	0.097	0.082	0.082	0.076
								15.9528	743	641	617								502	0.058	0.101	0.096	0.081	0.081	0.075
								15.9726	727	621	691								503	0.057	0.1	0.094	0.08	0.08	0.074
								15.9923	749	670	605								504	0.055	0.098	0.093	0.079	0.079	0.074
								16.012	799	594	678								505	0.054	0.097	0.092	0.078	0.078	0.073
								16.0317	770	614	676								506	0.053	0.096	0.091	0.077	0.077	0.073
								16.0514	748	628	745								507	0.052	0.095	0.09	0.076	0.076	0.073
								16.0711	779	636	698								508	0.051	0.094	0.088	0.075	0.075	0.072
								16.0908	809	613	730								509	0.05	0.093	0.087	0.074	0.074	0.071
								16.1105	759	638	681								510	0.049	0.092	0.086	0.073	0.073	0.07
								16.1302	781	678	719								511	0.048	0.091	0.085	0.072	0.072	0.068
								16.15	795	659	693								512	0.047	0.089	0.084	0.071	0.071	0.067
								16.1697	846	651	701								513	0.046	0.088	0.083	0.07	0.071	0.067
								16.1894	863	687	772								514	0.045	0.087	0.082	0.069	0.07	0.066
								16.2091	849	731	758								515	0.044	0.087	0.081	0.069	0.069	0.066
								16.2288	886	732	759								516	0.043	0.086	0.08	0.068	0.068	0.065
								16.2485	920	733	816								517	0.042	0.085	0.079	0.067	0.067	0.065
								16.2682	921	742	873								518	0.042	0.084	0.078	0.066	0.066	0.064
								16.2879	955	806	860								519	0.041	0.083	0.077	0.065	0.066	0.064
								16.3076	950	774	887								520	0.04	0.082	0.077	0.065	0.065	0.063
								16.3274	1027	775	924								521	0.039	0.081	0.076	0.064	0.064	0.062
								16.3471	1021	839	999								522	0.039	0.08	0.075	0.063	0.064	0.062
								16.3668	1129	953	1066								523	0.038	0.079	0.074	0.062	0.063	0.061
								16.3865	1197	942	1214								524	0.037	0.079	0.073	0.062	0.062	0.06
								16.4062	1320	973	1295								525	0.037	0.078	0.072	0.061	0.062	0.059
								16.4259	1413	1132	1467								526	0.036	0.077	0.072	0.06	0.061	0.059
								16.4456	1557	1199	1680								527	0.035	0.076	0.071	0.06	0.06	0.058
								16.4653	1709	1268	1911								528	0.035	0.075	0.07	0.059	0.06	0.057
								16.4851	2018	1520	2161								529	0.034	0.075	0.069	0.058	0.059	0.057
								16.5048	2336	1663	2464								530	0.034	0.074	0.068	0.058	0.058	0.056
								16.5245	2719	1850	2746								531	0.033	0.073	0.068	0.057	0.058	0.056
								16.5442	2932	1943	2909								532	0.032	0.073	0.067	0.057	0.057	0.055
								16.5639	3248	1935	3010								533	0.032	0.072	0.066	0.056	0.057	0.055
								16.5836	3468	1982	2927								534	0.031	0.071	0.066	0.055	0.056	0.055
								16.6033	3574	1889	2779								535	0.031	0.071	0.065	0.055	0.056	0.054
								16.623	3579	1712	2344								536	0.03	0.069	0.064	0.054	0.055	0.054
								16.6427	3492	1667	2015								537	0.03	0.068	0.064	0.054	0.054	0.053
								16.6624	3237	1589	1783								538	0.029	0.068	0.063	0.053	0.053	0.053
								16.6822	3002	1616	1460								539	0.029	0.067	0.063	0.053	0.053	0.052
								16.7019	2557	1510	1305								540	0.028	0.066	0.062	0.052	0.052	0.051
								16.7216	2210	1617	1195								541	0.028	0.066	0.061	0.052	0.052	0.051
								16.7413	1900	1590	1003								542	0.027	0.065	0.061	0.051	0.051	0.051
								16.761	1751	1523	983								543	0.027	0.065	0.06	0.051	0.051	0.05
								16.7807	1539	1467	979								544	0.026	0.064	0.06	0.05	0.05	0.05
								16.8004	1342	1199	963								545	0.026	0.063	0.059	0.05	0.05	0.05
								16.8201	1294	1208	900								546	0.025	0.063	0.058	0.049	0.049	0.049
								16.8398	1199	1120	938								547	0.025	0.062	0.058	0.049	0.049	0.049
								16.8596	1245	1013	887								548	0.025	0.062	0.057	0.048	0.049	0.049
								16.8793	1175	940	819								549	0.024	0.061	0.057	0.048	0.048	0.048
								16.899	1167	859	761								550	0.024	0.06	0.056	0.047	0.047	0.048
								16.9187	1076	929	706								551	0.023	0.06	0.055	0.047	0.047	0.047
								16.9384	961	821	671								552	0.023	0.059	0.055	0.046	0.046	0.047
								16.9581	979	895	643								553	0.023	0.058	0.054	0.046	0.046	0.046
								16.9778	969	876	647								554	0.022	0.058	0.054	0.045	0.045	0.045
								16.9975	933	977	693								555	0.022	0.057	0.053	0.045	0.045	0.045
								17.0173	945	1024	636								556	0.022	0.057	0.052	0.044	0.044	0.045
								17.037	904	1137	651								557	0.021	0.056	0.052	0.044	0.044	0.044
								17.0567	909	1186	713								558	0.021	0.056	0.051	0.043	0.043	0.044
								17.0764	973	1409	786								559	0.02	0.055	0.051	0.043	0.043	0.044
								17.0961	999	1543	781								560	0.02	0.054	0.05	0.042	0.043	0.043
								17.1158	1070	1703	853								561	0.02	0.054	0.05	0.042	0.042	0.043
								17.1355	1175	1754	904								562	0.019	0.053	0.049	0.041	0.042	0.042
								17.1552	1137	1736	960								563	0.019	0.053	0.049	0.041	0.041	0.042
								17.1749	1156	1625	947								564	0.019	0.052	0.048	0.041	0.041	0.041
								17.1947	1234	1525	928								565	0.018	0.052	0.048	0.04	0.04	0.041
								17.2144	1324	1536	946								566	0.018	0.051	0.047	0.04	0.04	0.04
								17.2341	1338	1378	811								567	0.018	0.051	0.047	0.039	0.04	0.04
								17.2538	1305	1340	885								568	0.017	0.05	0.046	0.039	0.039	0.039
								17.2735	1348	1259	898								569	0.017	0.05	0.046	0.039	0.039	0.039
								17.2932	1287	1348	876								570	0.017	0.049	0.045	0.038	0.039	0.038
								17.3129	1235	1437	827								571	0.017	0.049	0.045	0.038	0.038	0.038
								17.3326	1296	1480	893								572	0.016	0.048	0.044	0.038	0.038	0.037
								17.3524	1248	1568	952								573	0.016	0.048	0.044	0.037	0.038	0.037
								17.3721	1211	1539	891								574	0.016	0.047	0.043	0.037	0.037	0.036
								17.3918	1250	1531	851								575	0.015	0.047	0.043	0.036	0.037	0.036
								17.4115	1193	1380	778								576	0.015	0.046	0.043	0.036	0.037	0.036
								17.4312	1232	1324	726								577	0.015	0.046	0.042	0.036	0.037	0.035
								17.4509	1135	1273	782								578	0.015	0.046	0.042	0.035	0.036	0.035
								17.4706	1070	1103	704								579	0.014	0.045	0.041	0.035	0.036	0.035
								17.4903	1058	951	675								580	0.014	0.045	0.041	0.035	0.036	0.035
								17.51	993	885	651								581	0.014	0.044	0.04	0.034	0.035	0.034
								17.5297	911	888	664								582	0.014	0.044	0.04	0.034	0.035	0.033
								17.5495	888	820	687								583	0.013	0.043	0.039	0.033	0.034	0.033
								17.5692	864	716	666								584	0.013	0.043	0.039	0.033	0.034	0.033
								17.5889	880	774	649								585	0.013	0.042	0.038	0.033	0.034	0.032
								17.6086	811	710	686								586	0.013	0.042	0.038	0.032	0.033	0.032
								17.6283	863	721	698								587	0.012	0.041	0.038	0.032	0.033	0.031
								17.648	837	712	690								588	0.012	0.041	0.037	0.032	0.033	0.031
								17.6677	870	755	663								589	0.012	0.04	0.037	0.031	0.032	0.03
								17.6874	841	776	702								590	0.012	0.04	0.036	0.031	0.032	0.03
								17.7071	853	768	729								591	0.011	0.039	0.036	0.03	0.031	0.029
								17.7269	915	788	737								592	0.011	0.039	0.035	0.03	0.031	0.029
								17.7466	957	719	731								593	0.011	0.039	0.035	0.03	0.031	0.028
								17.7663	951	696	760								594	0.011	0.038	0.035	0.029	0.03	0.028
								17.786	940	763	722								595	0.011	0.038	0.034	0.029	0.03	0.028
								17.8057	963	831	803								596	0.01	0.037	0.034	0.029	0.03	0.027
								17.8254	1039	830	805								597	0.01	0.037	0.034	0.028	0.029	0.027
								17.8451	1051	899	926								598	0.01	0.037	0.033	0.028	0.029	0.027
								17.8648	1143	905	954								599	0.01	0.036	0.033	0.028	0.029	0.027
								17.8846	1171	926	1016								600	0.01	0.036	0.032	0.028	0.028	0.027
								17.9043	1228	1015	1121								601	0.01	0.035	0.032	0.027	0.028	0.026
								17.924	1261	1142	1145								602	0.009	0.035	0.032	0.027	0.028	0.026
								17.9437	1443	1276	1296								603	0.009	0.035	0.031	0.027	0.028	0.026
								17.9634	1659	1359	1511								604	0.009	0.034	0.031	0.026	0.027	0.025
								17.9831	1835	1595	1705								605	0.009	0.034	0.031	0.026	0.027	0.025
								18.0028	2015	1783	2063								606	0.009	0.034	0.03	0.026	0.027	0.025
								18.0225	2452	2161	2470								607	0.008	0.033	0.03	0.025	0.026	0.024
								18.0422	2885	2624	3078								608	0.008	0.033	0.03	0.025	0.026	0.024
								18.062	3628	3046	3633								609	0.008	0.032	0.029	0.025	0.026	0.024
								18.0817	4427	3952	4499								610	0.008	0.032	0.029	0.025	0.025	0.023
								18.1014	5284	4600	5183								611	0.008	0.032	0.029	0.024	0.025	0.023
								18.1211	6246	5099	5811								612	0.007	0.031	0.028	0.024	0.025	0.023
								18.1408	7130	5405	6300								613	0.007	0.031	0.028	0.024	0.025	0.023
								18.1605	7675	5277	6267								614	0.007	0.031	0.028	0.023	0.024	0.023
								18.1802	8101	5003	6098								615	0.007	0.03	0.027	0.023	0.024	0.023
								18.1999	8278	4464	5629								616	0.007	0.03	0.027	0.023	0.024	0.023
								18.2197	8190	3808	4608								617	0.007	0.03	0.027	0.022	0.023	0.023
								18.2394	7806	3004	3861								618	0.006	0.029	0.026	0.022	0.023	0.022
								18.2591	7089	2437	3010								619	0.006	0.029	0.026	0.022	0.023	0.022
								18.2788	6239	1959	2294								620	0.006	0.029	0.026	0.022	0.023	0.022
								18.2985	5225	1556	1843								621	0.006	0.028	0.025	0.021	0.022	0.022
								18.3182	4072	1362	1413								622	0.006	0.028	0.025	0.021	0.022	0.022
								18.3379	3153	1250	1177								623	0.006	0.028	0.025	0.021	0.022	0.022
								18.3576	2543	1054	1049								624	0.005	0.028	0.025	0.021	0.022	0.021
								18.3773	1939	959	927								625	0.005	0.027	0.024	0.02	0.021	0.021
								18.3971	1674	874	873								626	0.005	0.027	0.024	0.02	0.021	0.02
								18.4168	1391	836	743								627	0.005	0.027	0.024	0.02	0.021	0.02
								18.4365	1139	758	718								628	0.005	0.027	0.023	0.02	0.02	0.02
								18.4562	1091	740	673								629	0.005	0.026	0.023	0.019	0.02	0.02
								18.4759	1025	735	703								630	0.004	0.026	0.023	0.019	0.02	0.02
								18.4956	915	722	621								631	0.004	0.026	0.022	0.019	0.02	0.02
								18.5153	832	699	637								632	0.004	0.025	0.022	0.018	0.019	0.02
								18.535	822	686	636								633	0.004	0.025	0.022	0.018	0.019	0.02
								18.5547	785	683	567								634	0.004	0.025	0.022	0.018	0.019	0.02
								18.5744	751	702	597								635	0.004	0.025	0.021	0.018	0.019	0.02
								18.5942	760	666	585								636	0.003	0.024	0.021	0.017	0.018	0.019
								18.6139	740	736	635								637	0.003	0.024	0.021	0.017	0.018	0.019
								18.6336	726	755	573								638	0.003	0.024	0.02	0.017	0.018	0.018
								18.6533	710	752	627								639	0.003	0.023	0.02	0.017	0.018	0.018
								18.673	752	783	547								640	0.003	0.023	0.02	0.016	0.017	0.017
								18.6927	804	813	603								641	0.003	0.023	0.02	0.016	0.017	0.017
								18.7124	754	791	595								642	0.003	0.023	0.019	0.016	0.017	0.017
								18.7321	779	707	592								643	0.002	0.022	0.019	0.016	0.017	0.017
								18.7519	743	728	577								644	0.002	0.022	0.019	0.015	0.016	0.017
								18.7716	721	679	547								645	0.002	0.022	0.018	0.015	0.016	0.016
								18.7913	750	610	528								646	0.002	0.021	0.018	0.015	0.016	0.016
								18.811	682	586	579								647	0.002	0.021	0.018	0.015	0.015	0.016
								18.8307	666	608	525								648	0.002	0.021	0.018	0.014	0.015	0.016
								18.8504	741	536	521								649	0.002	0.021	0.017	0.014	0.015	0.016
								18.8701	697	565	497								650	0.001	0.02	0.017	0.014	0.015	0.016
								18.8898	668	514	489								651	0.001	0.02	0.017	0.014	0.014	0.016
								18.9095	639	521	486								652	0.001	0.02	0.017	0.013	0.014	0.016
								18.9293	607	499	456								653	0.001	0.02	0.016	0.013	0.014	0.016
								18.949	600	495	486								654	0.001	0.019	0.016	0.013	0.014	0.016
								18.9687	603	507	490								655	0.001	0.019	0.016	0.013	0.014	0.016
								18.9884	594	465	467								656	0.001	0.019	0.016	0.013	0.013	0.016
								19.0081	562	485	426								657	0.001	0.019	0.015	0.012	0.013	0.016
								19.0278	599	459	480								658	0.001	0.018	0.015	0.012	0.013	0.016
								19.0475	559	464	458								659	0	0.018	0.015	0.012	0.013	0.016
								19.0672	596	435	452								660	0	0.018	0.015	0.012	0.013	0.015
								19.087	584	449	479								661	0	0.018	0.015	0.012	0.012	0.015
								19.1067	598	458	450								662	0	0.018	0.014	0.011	0.012	0.015
								19.1264	610	494	512								663	0	0.017	0.014	0.011	0.012	0.015
								19.1461	569	448	485								664	0	0.017	0.014	0.011	0.012	0.015
								19.1658	634	455	445								665	0	0.017	0.014	0.011	0.011	0.015
								19.1855	570	530	496								666	0	0.017	0.014	0.011	0.011	0.014
								19.2052	581	519	433								667	0	0.017	0.013	0.01	0.011	0.014
								19.2249	607	497	448								668	0	0.016	0.013	0.01	0.011	0.014
								19.2446	613	484	454								669	0	0.016	0.013	0.01	0.011	0.013
								19.2644	578	485	482								670	-0.001	0.016	0.013	0.01	0.011	0.013
								19.2841	567	453	477								671	-0.001	0.016	0.013	0.01	0.01	0.013
								19.3038	591	488	450								672	-0.001	0.016	0.012	0.01	0.01	0.013
								19.3235	628	500	460								673	-0.001	0.016	0.012	0.009	0.01	0.013
								19.3432	624	465	465								674	-0.001	0.015	0.012	0.009	0.01	0.012
								19.3629	586	479	454								675	-0.001	0.015	0.012	0.009	0.01	0.012
								19.3826	543	488	494								676	-0.001	0.015	0.012	0.009	0.01	0.012
								19.4023	626	471	493								677	-0.001	0.015	0.012	0.009	0.009	0.012
								19.422	602	465	494								678	-0.001	0.015	0.012	0.009	0.009	0.011
								19.4418	600	477	516								679	-0.001	0.015	0.011	0.009	0.009	0.011
								19.4615	627	506	539								680	-0.001	0.014	0.011	0.009	0.009	0.011
								19.4812	684	588	548								681	-0.001	0.014	0.011	0.009	0.009	0.011
								19.5009	699	522	596								682	-0.001	0.014	0.011	0.008	0.009	0.011
								19.5206	734	583	639								683	-0.001	0.014	0.011	0.008	0.009	0.011
								19.5403	834	636	715								684	-0.001	0.014	0.011	0.008	0.008	0.011
								19.56	846	668	753								685	-0.001	0.014	0.011	0.008	0.008	0.01
								19.5797	955	723	765								686	-0.001	0.014	0.011	0.008	0.008	0.01
								19.5995	1016	749	786								687	-0.001	0.014	0.01	0.008	0.008	0.01
								19.6192	1097	668	825								688	-0.001	0.013	0.01	0.008	0.008	0.009
								19.6389	1070	664	853								689	-0.002	0.013	0.01	0.008	0.008	0.009
								19.6586	1111	621	786								690	-0.002	0.013	0.01	0.008	0.008	0.008
								19.6783	1108	564	680								691	-0.002	0.013	0.01	0.007	0.008	0.008
								19.698	1111	529	658								692	-0.002	0.013	0.01	0.007	0.008	0.008
								19.7177	1041	518	622								693	-0.002	0.013	0.01	0.007	0.007	0.007
								19.7374	975	479	548								694	-0.002	0.013	0.009	0.007	0.007	0.007
								19.7571	932	473	539								695	-0.002	0.013	0.009	0.007	0.007	0.007
								19.7768	754	523	502								696	-0.002	0.012	0.009	0.007	0.007	0.007
								19.7966	692	465	493								697	-0.002	0.012	0.009	0.007	0.007	0.008
								19.8163	711	450	478								698	-0.002	0.012	0.009	0.007	0.007	0.008
								19.836	619	443	443								699	-0.002	0.012	0.009	0.007	0.007	0.008
								19.8557	578	488	468								700	-0.002	0.012	0.009	0.007	0.007	0.008
								19.8754	542	465	463								701	-0.002	0.012	0.009	0.006	0.007	0.008
								19.8951	570	432	437								702	-0.002	0.011	0.009	0.006	0.006	0.008
								19.9148	547	451	424								703	-0.002	0.011	0.008	0.006	0.006	0.008
								19.9345	549	431	438								704	-0.002	0.011	0.008	0.006	0.006	0.008
								19.9542	559	434	460								705	-0.002	0.011	0.008	0.006	0.006	0.008
								19.974	517	417	456								706	-0.002	0.011	0.008	0.006	0.006	0.008
								19.9937	488	428	400								707	-0.002	0.011	0.008	0.006	0.006	0.008
								20.0134	540	396	434								708	-0.002	0.011	0.008	0.006	0.006	0.009
								20.0331	506	418	427								709	-0.002	0.01	0.008	0.006	0.006	0.009
								20.0528	537	448	423								710	-0.002	0.01	0.008	0.006	0.006	0.008
								20.0725	521	439	412								711	-0.002	0.01	0.008	0.006	0.006	0.008
								20.0922	538	459	446								712	-0.002	0.01	0.008	0.006	0.006	0.008
								20.1119	481	442	415								713	-0.001	0.01	0.008	0.006	0.006	0.008
								20.1317	570	452	417								714	-0.001	0.01	0.008	0.006	0.006	0.009
								20.1514	487	440	479								715	-0.001	0.01	0.008	0.006	0.006	0.009
								20.1711	497	445	494								716	-0.001	0.01	0.008	0.006	0.006	0.008
								20.1908	531	472	470								717	-0.001	0.01	0.008	0.006	0.006	0.008
								20.2105	566	391	471								718	-0.001	0.01	0.008	0.006	0.006	0.008
								20.2302	541	517	468								719	-0.001	0.01	0.008	0.006	0.006	0.008
								20.2499	532	475	428								720	-0.001	0.01	0.008	0.007	0.006	0.009
								20.2696	559	438	455								721	0	0.01	0.008	0.007	0.006	0.009
								20.2893	552	523	414								722	0	0.01	0.008	0.007	0.007	0.009
								20.3091	558	436	409								723	0	0.01	0.008	0.007	0.007	0.01
								20.3288	517	438	412								724	0	0.01	0.008	0.007	0.007	0.01
								20.3485	510	441	403								725	0	0.01	0.009	0.007	0.007	0.01
								20.3682	518	449	397								726	0.001	0.01	0.009	0.007	0.007	0.01
								20.3879	500	443	369								727	0.001	0.01	0.009	0.007	0.007	0.01
								20.4076	501	414	428								728	0.001	0.01	0.009	0.008	0.008	0.01
								20.4273	448	420	370								729	0.002	0.011	0.009	0.008	0.008	0.011
								20.447	485	421	368								730	0.002	0.011	0.01	0.008	0.008	0.012
								20.4668	483	402	382								731	0.002	0.011	0.01	0.009	0.009	0.012
								20.4865	470	360	390								732	0.003	0.012	0.01	0.009	0.009	0.013
								20.5062	474	391	375								733	0.003	0.012	0.011	0.01	0.01	0.013
								20.5259	482	340	399								734	0.004	0.012	0.011	0.01	0.01	0.013
								20.5456	497	431	397								735	0.004	0.012	0.011	0.01	0.01	0.013
								20.5653	446	408	393								736	0.004	0.013	0.012	0.01	0.01	0.013
								20.585	489	414	379								737	0.004	0.013	0.012	0.01	0.01	0.013
								20.6047	482	410	381								738	0.005	0.013	0.012	0.011	0.011	0.013
								20.6244	479	396	368								739	0.005	0.013	0.012	0.011	0.011	0.012
								20.6441	478	393	375								740	0.005	0.013	0.012	0.011	0.011	0.012
								20.6639	450	408	379								741	0.005	0.012	0.012	0.01	0.01	0.012
								20.6836	481	391	451								742	0.005	0.012	0.011	0.01	0.01	0.012
								20.7033	485	411	384								743	0.005	0.012	0.011	0.01	0.01	0.012
								20.723	506	433	413								744	0.005	0.012	0.011	0.01	0.01	0.011
								20.7427	483	402	389								745	0.005	0.012	0.011	0.01	0.01	0.011
								20.7624	487	433	375								746	0.004	0.012	0.011	0.01	0.01	0.011
								20.7821	504	443	423								747	0.004	0.011	0.011	0.01	0.01	0.011
								20.8018	501	446	390								748	0.004	0.011	0.01	0.009	0.01	0.011
								20.8215	512	527	397								749	0.004	0.011	0.01	0.009	0.01	0.011
								20.8413	497	538	405								750	0.004	0.011	0.01	0.009	0.009	0.01
								20.861	522	548	415								751	0.004	0.011	0.01	0.009	0.009	0.01
								20.8807	544	590	416								752	0.004	0.01	0.01	0.009	0.009	0.01
								20.9004	515	629	462								753	0.004	0.01	0.01	0.009	0.009	0.009
								20.9201	613	652	468								754	0.004	0.01	0.009	0.008	0.009	0.009
								20.9398	545	657	452								755	0.004	0.01	0.009	0.008	0.009	0.009
								20.9595	585	608	471								756	0.004	0.009	0.009	0.008	0.009	0.009
								20.9793	641	622	474								757	0.004	0.009	0.009	0.008	0.008	0.009
								20.999	589	509	454								758	0.004	0.009	0.009	0.008	0.008	0.009
								21.0187	574	517	428								759	0.004	0.009	0.009	0.008	0.008	0.009
								21.0384	598	505	407								760	0.003	0.008	0.008	0.008	0.008	0.007
								21.0581	595	494	464								761	0.003	0.008	0.008	0.008	0.008	0.006
								21.0778	576	469	454								762	0.003	0.007	0.008	0.008	0.008	0.006
								21.0975	568	458	370								763	0.003	0.007	0.008	0.007	0.008	0.006
								21.1172	534	499	402								764	0.003	0.007	0.008	0.007	0.007	0.005
								21.1369	513	456	435								765	0.003	0.007	0.008	0.007	0.007	0.005
								21.1566	495	452	397								766	0.003	0.006	0.007	0.007	0.007	0.005
								21.1764	523	471	419								767	0.003	0.006	0.007	0.007	0.007	0.005
								21.1961	561	450	414								768	0.002	0.006	0.007	0.007	0.007	0.005
								21.2158	508	483	384								769	0.002	0.006	0.007	0.006	0.007	0.005
								21.2355	507	454	418								770	0.002	0.006	0.007	0.006	0.007	0.004
								21.2552	528	473	430								771	0.002	0.005	0.006	0.006	0.006	0.004
								21.2749	536	454	453								772	0.002	0.005	0.006	0.006	0.006	0.004
								21.2946	518	522	472								773	0.002	0.005	0.006	0.006	0.006	0.004
								21.3143	508	488	425								774	0.002	0.005	0.006	0.005	0.006	0.004
								21.3341	539	484	449								775	0.002	0.005	0.005	0.005	0.006	0.004
								21.3538	540	457	493								776	0.002	0.004	0.005	0.005	0.005	0.004
								21.3735	545	506	506								777	0.001	0.004	0.005	0.005	0.005	0.003
								21.3932	607	511	464								778	0.001	0.004	0.005	0.005	0.005	0.003
								21.4129	545	452	457								779	0.001	0.004	0.004	0.004	0.005	0.002
								21.4326	537	438	449								780	0.001	0.004	0.004	0.004	0.004	0.002
								21.4523	572	407	441								781	0.001	0.003	0.004	0.004	0.004	0.002
								21.472	524	424	423								782	0.001	0.003	0.004	0.004	0.004	0.002
								21.4917	510	434	494								783	0.001	0.003	0.003	0.004	0.004	0.001
								21.5114	509	399	394								784	0.001	0.003	0.003	0.003	0.004	0.001
								21.5312	519	413	396								785	0	0.002	0.003	0.003	0.003	0.001
								21.5509	488	402	431								786	0	0.002	0.003	0.003	0.003	0.001
								21.5706	495	443	431								787	0	0.002	0.002	0.003	0.003	0.001
								21.5903	507	417	432								788	0	0.002	0.002	0.002	0.003	0
								21.61	529	420	406								789	0	0.002	0.002	0.002	0.003	0
								21.6297	525	449	409								790	0	0.001	0.002	0.002	0.002	-0.001
								21.6494	493	439	403								791	0	0.001	0.001	0.002	0.002	-0.001
								21.6691	523	417	430								792	0	0.001	0.001	0.002	0.002	-0.001
								21.6889	539	452	405								793	-0.001	0.001	0.001	0.001	0.002	-0.002
								21.7086	534	448	412								794	-0.001	0.001	0.001	0.001	0.001	-0.002
								21.7283	521	460	433								795	-0.001	0	0.001	0.001	0.001	-0.002
								21.748	566	458	448								796	-0.001	0	0	0.001	0.001	-0.002
								21.7677	614	503	449								797	-0.001	0	0	0.001	0.001	-0.002
								21.7874	560	601	463								798	-0.001	-0.001	0	0	0.001	-0.002
								21.8071	652	584	502								799	-0.001	-0.001	0	0	0	-0.002
								21.8268	584	720	476								800	-0.001	-0.001	0	0	0	-0.002
								21.8466	642	765	523
								21.8663	725	794	557
								21.886	674	923	582
								21.9057	716	931	609
								21.9254	801	940	555
								21.9451	832	918	539
								21.9648	801	863	572
								21.9845	754	711	598
								22.0042	823	721	590
								22.0239	760	638	557
								22.0437	792	630	570
								22.0634	749	632	584
								22.0831	763	643	628
								22.1028	800	580	635
								22.1225	805	644	683
								22.1422	859	668	787
								22.1619	986	665	870
								22.1816	1077	811	946
								22.2014	1226	838	1046
								22.2211	1345	877	1152
								22.2408	1470	895	1207
								22.2605	1524	826	1217
								22.2802	1708	862	1224
								22.2999	1664	832	1187
								22.3196	1716	730	1037
								22.3393	1720	665	932
								22.359	1531	603	877
								22.3788	1420	506	653
								22.3985	1261	523	621
								22.4182	1118	472	562
								22.4379	971	429	500
								22.4576	785	447	512
								22.4773	723	439	448
								22.497	636	427	424
								22.5167	587	443	426
								22.5364	593	419	383
								22.5562	534	414	435
								22.5759	563	415	417
								22.5956	517	442	403
								22.6153	515	460	424
								22.635	544	496	417
								22.6547	543	469	477
								22.6744	595	514	407
								22.6941	560	563	480
								22.7139	565	575	477
								22.7336	542	542	461
								22.7533	544	550	468
								22.773	575	540	488
								22.7927	553	556	469
								22.8124	597	540	460
								22.8321	582	512	506
								22.8518	594	497	459
								22.8715	591	436	413
								22.8912	550	487	402
								22.911	529	435	412
								22.9307	552	467	425
								22.9504	519	398	453
								22.9701	567	442	380
								22.9898	508	354	410
								23.0095	558	376	388
								23.0292	511	362	370
								23.0489	540	396	382
								23.0687	494	387	377
								23.0884	481	385	385
								23.1081	488	399	359
								23.1278	477	391	365
								23.1475	443	415	361
								23.1672	504	392	373
								23.1869	447	394	385
								23.2066	485	373	390
								23.2263	496	388	413
								23.2461	433	395	386
								23.2658	502	447	434
								23.2855	505	423	420
								23.3052	471	435	438
								23.3249	484	450	417
								23.3446	524	456	473
								23.3643	552	429	477
								23.384	603	504	491
								23.4037	616	537	487
								23.4235	627	511	469
								23.4432	623	502	515
								23.4629	693	573	506
								23.4826	756	609	535
								23.5023	741	668	522
								23.522	832	667	522
								23.5417	777	679	532
								23.5614	773	742	537
								23.5812	776	711	561
								23.6009	760	672	549
								23.6206	739	674	500
								23.6403	751	657	435
								23.66	700	573	442
								23.6797	686	517	442
								23.6994	631	499	429
								23.7191	608	473	457
								23.7388	602	421	424
								23.7585	525	433	455
								23.7783	559	440	400
								23.798	549	420	361
								23.8177	570	458	404
								23.8374	522	380	403
								23.8571	548	388	362
								23.8768	517	391	394
								23.8965	462	381	402
								23.9162	526	421	385
								23.9359	501	402	403
								23.9557	508	390	412
								23.9754	491	348	389
								23.9951	470	392	378
								24.0148	486	391	369
								24.0345	467	418	377
								24.0542	494	346	372
								24.0739	486	392	398
								24.0937	517	363	382
								24.1134	565	377	435
								24.1331	528	388	378
								24.1528	507	387	451
								24.1725	528	433	431
								24.1922	506	443	430
								24.2119	532	449	400
								24.2316	558	412	405
								24.2513	591	459	413
								24.271	537	402	458
								24.2908	551	440	453
								24.3105	610	505	508
								24.3302	583	504	496
								24.3499	664	502	538
								24.3696	615	541	592
								24.3893	750	507	568
								24.409	745	551	605
								24.4287	772	539	658
								24.4485	813	549	694
								24.4682	832	612	719
								24.4879	918	654	796
								24.5076	1022	667	866
								24.5273	1225	768	1020
								24.547	1300	886	1144
								24.5667	1498	1008	1395
								24.5864	1805	1114	1530
								24.6061	1992	1181	1569
								24.6258	2229	1157	1676
								24.6456	2373	1183	1707
								24.6653	2551	1154	1636
								24.685	2564	1143	1536
								24.7047	2671	1104	1380
								24.7244	2509	1016	1196
								24.7441	2231	986	1092
								24.7638	2049	948	969
								24.7836	1844	836	859
								24.8033	1555	868	748
								24.823	1352	765	656
								24.8427	1150	665	692
								24.8624	1121	600	538
								24.8821	927	560	532
								24.9018	846	589	532
								24.9215	819	561	524
								24.9412	760	639	489
								24.961	783	581	512
								24.9807	770	663	508
								25.0004	747	655	509
								25.0201	718	699	498
								25.0398	704	679	523
								25.0595	718	695	584
								25.0792	729	679	536
								25.0989	766	695	548
								25.1186	675	579	529
								25.1383	718	590	527
								25.1581	716	559	530
								25.1778	656	498	512
								25.1975	667	522	507
								25.2172	635	459	485
								25.2369	638	465	478
								25.2566	633	461	453
								25.2763	641	428	440
								25.296	617	406	455
								25.3158	583	425	433
								25.3355	538	385	474
								25.3552	605	409	427
								25.3749	548	406	396
								25.3946	583	359	454
								25.4143	591	362	428
								25.434	573	401	440
								25.4537	547	399	437
								25.4734	536	402	410
								25.4932	564	421	451
								25.5129	572	440	477
								25.5326	633	463	471
								25.5523	658	456	491
								25.572	634	456	573
								25.5917	688	497	533
								25.6114	689	580	622
								25.6311	820	519	677
								25.6508	888	618	762
								25.6706	951	633	815
								25.6903	1099	712	903
								25.71	1162	780	1003
								25.7297	1329	819	1012
								25.7494	1386	776	1049
								25.7691	1477	785	1056
								25.7888	1489	730	962
								25.8085	1556	698	911
								25.8283	1519	694	875
								25.848	1355	643	817
								25.8677	1416	627	736
								25.8874	1221	595	666
								25.9071	1122	566	659
								25.9268	997	582	601
								25.9465	940	573	556
								25.9662	841	572	500
								25.9859	795	573	487
								26.0056	706	602	486
								26.0254	707	633	480
								26.0451	693	572	525
								26.0648	689	607	461
								26.0845	609	559	491
								26.1042	684	563	455
								26.1239	671	547	482
								26.1436	695	522	526
								26.1633	684	540	526
								26.1831	712	509	464
								26.2028	668	495	498
								26.2225	690	521	499
								26.2422	650	461	481
								26.2619	619	466	444
								26.2816	625	443	516
								26.3013	635	456	473
								26.321	620	462	500
								26.3407	638	469	463
								26.3605	693	418	487
								26.3802	701	472	479
								26.3999	693	475	505
								26.4196	729	457	530
								26.4393	682	442	530
								26.459	699	518	526
								26.4787	671	497	558
								26.4984	746	525	610
								26.5181	780	603	625
								26.5379	775	594	648
								26.5576	818	593	680
								26.5773	901	639	749
								26.597	934	628	774
								26.6167	952	683	826
								26.6364	1070	713	938
								26.6561	1153	744	1001
								26.6758	1322	788	1190
								26.6956	1521	868	1346
								26.7153	1710	1030	1485
								26.735	2036	1158	1742
								26.7547	2402	1227	1961
								26.7744	2592	1367	2150
								26.7941	3031	1316	2290
								26.8138	3109	1341	2284
								26.8335	3399	1372	2255
								26.8532	3488	1169	2127
								26.8729	3449	1090	1943
								26.8927	3373	964	1678
								26.9124	3169	925	1486
								26.9321	2849	775	1245
								26.9518	2540	694	1074
								26.9715	2101	694	908
								26.9912	1742	638	821
								27.0109	1538	601	691
								27.0306	1300	588	706
								27.0504	1159	562	631
								27.0701	983	508	590
								27.0898	901	541	553
								27.1095	808	525	522
								27.1292	805	525	502
								27.1489	762	517	537
								27.1686	752	519	503
								27.1883	712	533	469
								27.2081	674	535	481
								27.2278	680	546	472
								27.2475	663	562	497
								27.2672	639	564	432
								27.2869	662	558	496
								27.3066	644	555	486
								27.3263	669	537	480
								27.346	600	481	425
								27.3657	637	480	428
								27.3854	635	465	454
								27.4052	616	435	412
								27.4249	607	464	395
								27.4446	543	428	365
								27.4643	590	470	393
								27.484	558	463	415
								27.5037	547	477	398
								27.5234	524	444	435
								27.5431	557	461	437
								27.5629	550	424	450
								27.5826	573	459	433
								27.6023	555	438	412
								27.622	558	445	430
								27.6417	569	459	390
								27.6614	540	439	378
								27.6811	543	454	417
								27.7008	528	495	376
								27.7205	561	489	351
								27.7402	571	467	380
								27.76	593	534	393
								27.7797	562	581	402
								27.7994	584	643	417
								27.8191	613	695	457
								27.8388	655	777	479
								27.8585	657	853	503
								27.8782	692	883	516
								27.898	736	892	541
								27.9177	751	911	586
								27.9374	802	846	566
								27.9571	877	830	556
								27.9768	848	850	552
								27.9965	844	763	595
								28.0162	822	752	542
								28.0359	781	695	542
								28.0556	804	665	482
								28.0754	778	614	470
								28.0951	671	572	439
								28.1148	699	573	432
								28.1345	646	493	390
								28.1542	634	516	370
								28.1739	609	490	374
								28.1936	625	487	363
								28.2133	600	427	366
								28.233	572	412	401
								28.2527	565	393	394
								28.2725	493	404	362
								28.2922	506	408	373
								28.3119	501	373	354
								28.3316	467	383	366
								28.3513	507	377	374
								28.371	478	380	351
								28.3907	486	375	356
								28.4104	511	352	331
								28.4302	537	374	377
								28.4499	524	398	391
								28.4696	539	361	356
								28.4893	483	363	392
								28.509	510	389	388
								28.5287	519	367	352
								28.5484	532	372	393
								28.5681	526	409	409
								28.5878	518	405	433
								28.6076	499	414	401
								28.6273	588	472	450
								28.647	590	391	496
								28.6667	540	395	492
								28.6864	587	478	461
								28.7061	645	485	469
								28.7258	649	449	499
								28.7455	700	526	550
								28.7653	691	528	547
								28.785	716	575	579
								28.8047	744	540	597
								28.8244	803	525	557
								28.8441	823	538	556
								28.8638	846	499	594
								28.8835	847	546	554
								28.9032	796	528	574
								28.9229	841	532	499
								28.9427	775	514	460
								28.9624	749	548	444
								28.9821	744	534	466
								29.0018	754	590	460
								29.0215	746	644	463
								29.0412	738	674	467
								29.0609	698	796	495
								29.0806	741	959	454
								29.1003	809	994	512
								29.12	794	1076	532
								29.1398	811	1142	547
								29.1595	894	1211	617
								29.1792	886	1189	624
								29.1989	892	1166	706
								29.2186	1026	1118	752
								29.2383	993	899	654
								29.258	945	861	682
								29.2777	1025	798	638
								29.2975	1039	657	634
								29.3172	969	641	622
								29.3369	921	607	589
								29.3566	904	555	535
								29.3763	877	542	503
								29.396	862	528	519
								29.4157	793	530	485
								29.4354	763	518	477
								29.4551	743	511	515
								29.4749	723	501	506
								29.4946	712	553	502
								29.5143	775	482	590
								29.534	753	542	561
								29.5537	819	573	579
								29.5734	788	595	615
								29.5931	831	548	657
								29.6128	915	596	698
								29.6325	993	619	720
								29.6523	1060	695	829
								29.672	1089	805	959
								29.6917	1282	781	1111
								29.7114	1492	914	1166
								29.7311	1591	1039	1242
								29.7508	1884	1147	1404
								29.7705	2022	1231	1472
								29.7902	2129	1184	1502
								29.81	2251	1264	1555
								29.8297	2369	1211	1483
								29.8494	2292	1128	1291
								29.8691	2346	971	1245
								29.8888	2237	966	1108
								29.9085	2124	880	885
								29.9282	1817	748	836
								29.9479	1634	680	718
								29.9676	1364	649	695
								29.9873	1249	607	645
								30.0071	1104	563	537
								30.0268	1001	509	573
								30.0465	859	519	483
								30.0662	760	480	463
								30.0859	774	503	469
								30.1056	680	521	458
								30.1253	666	472	475
								30.1451	658	489	459
								30.1648	621	467	449
								30.1845	669	504	471
								30.2042	600	444	441
								30.2239	583	478	425
								30.2436	600	427	438
								30.2633	571	429	419
								30.283	609	419	435
								30.3027	591	412	380
								30.3224	583	392	386
								30.3422	650	368	440
								30.3619	586	393	400
								30.3816	570	412	353
								30.4013	575	377	427
								30.421	577	402	419
								30.4407	565	417	422
								30.4604	605	419	417
								30.4801	596	418	480
								30.4998	634	442	511
								30.5196	665	459	473
								30.5393	667	439	526
								30.559	721	471	540
								30.5787	772	522	617
								30.5984	805	565	676
								30.6181	866	606	661
								30.6378	969	614	811
								30.6575	1122	710	911
								30.6773	1325	753	947
								30.697	1395	767	1009
								30.7167	1586	774	1065
								30.7364	1594	813	1119
								30.7561	1697	793	1097
								30.7758	1679	781	1025
								30.7955	1714	724	951
								30.8152	1640	635	863
								30.8349	1522	594	804
								30.8547	1364	607	668
								30.8744	1305	537	628
								30.8941	1119	486	557
								30.9138	1022	543	541
								30.9335	924	498	503
								30.9532	833	567	479
								30.9729	771	553	449
								30.9926	704	563	441
								31.0124	720	576	450
								31.0321	678	515	434
								31.0518	654	543	444
								31.0715	669	498	437
								31.0912	615	503	458
								31.1109	660	442	449
								31.1306	631	464	410
								31.1503	615	440	439
								31.17	642	387	405
								31.1898	633	415	428
								31.2095	598	392	393
								31.2292	606	386	426
								31.2489	561	411	393
								31.2686	580	408	376
								31.2883	581	386	395
								31.308	563	388	402
								31.3277	585	388	431
								31.3474	563	397	439
								31.3671	549	403	425
								31.3869	569	417	467
								31.4066	603	439	452
								31.4263	647	454	484
								31.446	660	451	541
								31.4657	708	471	517
								31.4854	738	466	565
								31.5051	771	517	602
								31.5248	842	552	684
								31.5446	911	628	701
								31.5643	993	621	789
								31.584	1154	718	779
								31.6037	1238	676	876
								31.6234	1243	704	885
								31.6431	1322	728	921
								31.6628	1403	718	900
								31.6825	1401	667	870
								31.7022	1374	665	791
								31.722	1456	627	752
								31.7417	1379	572	716
								31.7614	1233	599	652
								31.7811	1123	485	599
								31.8008	1019	486	519
								31.8205	917	495	469
								31.8402	844	454	481
								31.8599	767	468	457
								31.8797	693	501	414
								31.8994	692	522	417
								31.9191	608	455	452
								31.9388	650	443	428
								31.9585	608	442	407
								31.9782	554	411	409
								31.9979	590	403	419
								32.0176	553	403	410
								32.0373	535	392	368
								32.057	577	461	368
								32.0768	600	379	416
								32.0965	536	377	406
								32.1162	533	421	401
								32.1359	568	385	447
								32.1556	525	401	359
								32.1753	553	434	435
								32.195	564	400	400
								32.2147	554	372	435
								32.2345	568	400	441
								32.2542	553	401	409
								32.2739	627	363	496
								32.2936	618	396	466
								32.3133	645	469	515
								32.333	659	480	519
								32.3527	683	406	558
								32.3724	723	465	618
								32.3922	814	524	627
								32.4119	850	505	690
								32.4316	877	567	766
								32.4513	1030	602	824
								32.471	1186	671	920
								32.4907	1181	693	943
								32.5104	1325	686	985
								32.5301	1406	644	982
								32.5498	1520	691	952
								32.5695	1572	648	913
								32.5893	1602	635	920
								32.609	1554	613	849
								32.6287	1509	558	749
								32.6484	1352	502	677
								32.6681	1219	533	649
								32.6878	1177	454	516
								32.7075	1008	473	467
								32.7272	943	431	450
								32.7469	802	440	427
								32.7667	703	426	438
								32.7864	719	395	407
								32.8061	659	407	394
								32.8258	617	427	389
								32.8455	582	437	391
								32.8652	626	444	409
								32.8849	580	468	392
								32.9046	592	484	380
								32.9243	553	485	366
								32.9441	553	481	436
								32.9638	542	539	411
								32.9835	609	484	412
								33.0032	603	526	378
								33.0229	597	450	422
								33.0426	572	463	444
								33.0623	566	448	381
								33.0821	556	416	358
								33.1018	568	365	374
								33.1215	525	373	362
								33.1412	520	353	375
								33.1609	545	327	366
								33.1806	534	351	361
								33.2003	450	341	316
								33.22	507	337	353
								33.2397	474	320	351
								33.2595	481	314	340
								33.2792	454	342	383
								33.2989	487	368	410
								33.3186	496	379	394
								33.3383	560	395	404
								33.358	580	375	364
								33.3777	597	409	426
								33.3974	578	417	402
								33.4171	617	420	420
								33.4368	594	419	405
								33.4566	648	416	445
								33.4763	619	446	375
								33.496	599	446	399
								33.5157	641	456	379
								33.5354	605	437	336
								33.5551	528	449	343
								33.5748	577	460	334
								33.5945	499	459	362
								33.6142	550	435	346
								33.634	512	461	353
								33.6537	506	443	361
								33.6734	509	428	331
								33.6931	498	408	350
								33.7128	496	391	352
								33.7325	486	401	334
								33.7522	497	397	334
								33.7719	447	348	332
								33.7917	435	340	321
								33.8114	455	314	335
								33.8311	456	345	322
								33.8508	472	352	303
								33.8705	415	331	316
								33.8902	450	327	299
								33.9099	441	311	299
								33.9296	492	303	334
								33.9493	446	288	256
								33.9691	455	309	350
								33.9888	456	331	347
								34.0085	472	336	324
								34.0282	461	292	333
								34.0479	443	302	395
								34.0676	507	317	371
								34.0873	516	357	362
								34.107	523	325	409
								34.1268	547	353	414
								34.1465	579	385	402
								34.1662	652	378	466
								34.1859	665	410	474
								34.2056	658	404	498
								34.2253	741	408	494
								34.245	733	427	522
								34.2647	744	425	505
								34.2844	763	419	528
								34.3041	784	351	508
								34.3239	812	389	461
								34.3436	794	396	433
								34.3633	776	401	456
								34.383	720	360	423
								34.4027	680	411	425
								34.4224	597	424	393
								34.4421	623	410	368
								34.4618	604	483	382
								34.4816	535	444	379
								34.5013	567	457	399
								34.521	597	487	452
								34.5407	599	479	397
								34.5604	592	462	428
								34.5801	539	481	430
								34.5998	591	410	445
								34.6195	584	437	427
								34.6392	605	423	418
								34.659	571	428	418
								34.6787	622	422	393
								34.6984	594	389	431
								34.7181	559	378	411
								34.7378	552	357	395
								34.7575	525	357	425
								34.7772	578	361	379
								34.7969	593	373	424
								34.8167	614	384	470
								34.8364	599	381	448
								34.8561	543	378	468
								34.8758	627	388	480
								34.8955	654	430	506
								34.9152	657	454	556
								34.9349	743	464	561
								34.9546	791	529	639
								34.9743	873	542	762
								34.9941	1021	573	737
								35.0138	1173	616	813
								35.0335	1261	648	904
								35.0532	1278	662	968
								35.0729	1422	652	958
								35.0926	1434	637	923
								35.1123	1500	620	861
								35.132	1576	588	867
								35.1517	1487	588	782
								35.1715	1391	516	720
								35.1912	1342	548	652
								35.2109	1222	465	548
								35.2306	1188	447	539
								35.2503	1006	434	485
								35.27	888	392	461
								35.2897	807	403	406
								35.3094	725	389	396
								35.3291	688	458	407
								35.3488	550	399	354
								35.3686	587	407	361
								35.3883	550	398	350
								35.408	569	389	386
								35.4277	484	396	396
								35.4474	500	354	343
								35.4671	539	365	377
								35.4868	525	355	378
								35.5065	432	330	329
								35.5263	487	344	318
								35.546	500	358	354
								35.5657	485	303	319
								35.5854	453	292	316
								35.6051	455	321	298
								35.6248	458	272	346
								35.6445	475	288	325
								35.6642	423	301	298
								35.684	440	306	308
								35.7037	465	324	285
								35.7234	417	280	306
								35.7431	457	310	326
								35.7628	461	306	312
								35.7825	457	301	309
								35.8022	458	304	346
								35.8219	478	309	357
								35.8416	479	301	335
								35.8614	490	303	320
								35.8811	483	296	330
								35.9008	504	296	324
								35.9205	551	278	335
								35.9402	511	311	351
								35.9599	521	278	302
								35.9796	517	283	299
								35.9993	478	268	309
								36.019	490	288	325
								36.0388	501	274	310
								36.0585	407	252	305
								36.0782	446	255	291
								36.0979	438	295	300
								36.1176	445	266	280
								36.1373	429	288	260
								36.157	410	282	260
								36.1767	409	271	295
								36.1964	413	262	257
								36.2162	396	265	286
								36.2359	385	276	289
								36.2556	415	295	300
								36.2753	407	245	290
								36.295	412	296	294
								36.3147	466	265	314
								36.3344	401	298	341
								36.3541	479	291	316
								36.3738	428	303	357
								36.3936	451	311	385
								36.4133	444	308	323
								36.433	451	303	355
								36.4527	507	351	389
								36.4724	488	348	379
								36.4921	512	347	417
								36.5118	571	397	418
								36.5315	562	406	431
								36.5513	630	464	487
								36.571	663	486	524
								36.5907	763	538	613
								36.6104	822	612	632
								36.6301	897	647	673
								36.6498	1011	637	757
								36.6695	1040	672	779
								36.6892	1182	677	792
								36.7089	1206	659	688
								36.7287	1170	605	707
								36.7484	1197	563	701
								36.7681	1236	565	587
								36.7878	1115	522	566
								36.8075	1055	542	543
								36.8272	963	496	506
								36.8469	935	500	492
								36.8666	851	469	418
								36.8863	809	532	408
								36.9061	701	502	394
								36.9258	695	502	344
								36.9455	624	446	422
								36.9652	538	487	403
								36.9849	527	458	343
								37.0046	565	462	367
								37.0243	545	432	331
								37.044	508	398	346
								37.0637	534	423	336
								37.0835	482	401	309
								37.1032	494	376	340
								37.1229	522	370	315
								37.1426	501	346	316
								37.1623	518	349	325
								37.182	476	354	311
								37.2017	482	341	351
								37.2214	495	337	343
								37.2411	504	332	336
								37.2609	473	343	321
								37.2806	493	329	324
								37.3003	525	352	380
								37.32	506	344	385
								37.3397	486	345	409
								37.3594	530	369	410
								37.3791	580	442	473
								37.3988	641	407	452
								37.4186	640	421	492
								37.4383	692	437	498
								37.458	748	443	508
								37.4777	773	425	491
								37.4974	804	400	470
								37.5171	757	359	503
								37.5368	824	397	429
								37.5565	735	382	422
								37.5762	717	340	422
								37.596	712	378	365
								37.6157	661	331	344
								37.6354	638	306	364
								37.6551	600	296	362
								37.6748	531	283	304
								37.6945	467	269	274
								37.7142	455	279	287
								37.7339	439	276	265
								37.7537	401	271	269
								37.7734	407	265	310
								37.7931	414	270	280
								37.8128	417	279	271
								37.8325	426	237	241
								37.8522	380	300	270
								37.8719	402	233	274
								37.8916	353	256	265
								37.9113	377	275	229
								37.931	355	242	268
								37.9508	357	246	280
								37.9705	364	251	236
								37.9902	371	234	274
								38.0099	333	265	234
								38.0296	349	243	221
								38.0493	377	279	274
								38.069	348	275	250
								38.0887	376	263	266
								38.1084	347	258	238
								38.1282	392	278	261
								38.1479	396	252	278
								38.1676	364	281	262
								38.1873	413	281	298
								38.207	408	300	285
								38.2267	381	288	329
								38.2464	404	303	274
								38.2661	406	351	288
								38.2859	447	313	283
								38.3056	409	316	312
								38.3253	424	352	283
								38.345	411	364	271
								38.3647	444	397	275
								38.3844	407	372	295
								38.4041	432	404	312
								38.4238	436	397	305
								38.4436	428	394	296
								38.4633	446	412	314
								38.483	419	388	306
								38.5027	446	373	313
								38.5224	430	376	295
								38.5421	427	306	301
								38.5618	476	298	275
								38.5815	441	294	285
								38.6012	446	285	303
								38.621	417	270	282
								38.6407	412	298	264
								38.6604	423	323	299
								38.6801	374	262	285
								38.6998	417	295	296
								38.7195	398	293	291
								38.7392	352	309	261
								38.7589	373	290	277
								38.7786	396	277	280
								38.7983	459	278	311
								38.8181	473	302	314
								38.8378	440	284	313
								38.8575	444	315	346
								38.8772	443	317	319
								38.8969	498	316	387
								38.9166	546	348	392
								38.9363	564	328	414
								38.956	605	327	407
								38.9757	587	341	440
								38.9955	638	342	442
								39.0152	611	332	464
								39.0349	651	319	418
								39.0546	695	294	415
								39.0743	677	320	342
								39.094	622	302	382
								39.1137	568	288	365
								39.1335	570	292	328
								39.1532	498	267	314
								39.1729	515	290	329
								39.1926	480	262	290
								39.2123	457	284	284
								39.232	424	263	263
								39.2517	385	298	260
								39.2714	349	256	252
								39.2911	381	233	250
								39.3109	354	259	242
								39.3306	366	256	221
								39.3503	335	239	241
								39.37	333	242	241
								39.3897	341	234	221
								39.4094	333	232	268
								39.4291	328	220	254
								39.4488	359	232	240
								39.4685	341	239	213
								39.4883	345	229	238
								39.508	326	214	235
								39.5277	313	255	223
								39.5474	336	225	255
								39.5671	365	223	246
								39.5868	362	255	286
								39.6065	385	237	273
								39.6262	336	276	258
								39.6459	338	257	263
								39.6656	445	274	298
								39.6854	378	297	324
								39.7051	443	273	336
								39.7248	439	278	274
								39.7445	470	286	294
								39.7642	480	320	330
								39.7839	479	276	322
								39.8036	428	263	306
								39.8233	474	254	312
								39.8431	450	264	286
								39.8628	426	274	251
								39.8825	458	247	265
								39.9022	433	254	263
								39.9219	419	241	264
								39.9416	386	244	242
								39.9613	356	238	244
								39.981	341	252	240
								40.0007	364	215	242
								40.0205	322	223	229
								40.0402	355	251	229
								40.0599	344	231	228
								40.0796	328	214	214
								40.0993	341	233	218
								40.119	300	209	233
								40.1387	314	217	212
								40.1584	301	218	250
								40.1782	355	208	213
								40.1979	334	232	223
								40.2176	292	225	225
								40.2373	304	208	217
								40.257	307	229	220
								40.2767	302	244	201
								40.2964	318	207	212
								40.3161	302	214	239
								40.3358	300	210	221
								40.3556	300	196	225
								40.3753	291	226	225
								40.395	316	212	204
								40.4147	292	209	204
								40.4344	298	206	196
								40.4541	298	215	217
								40.4738	316	219	243
								40.4935	310	244	235
								40.5132	320	212	225
								40.5329	319	232	197
								40.5527	329	228	203
								40.5724	304	226	206
								40.5921	332	221	232
								40.6118	323	241	220
								40.6315	305	226	201
								40.6512	317	233	207
								40.6709	283	248	219
								40.6906	292	255	228
								40.7104	347	237	219
								40.7301	296	259	244
								40.7498	339	220	210
								40.7695	346	230	218
								40.7892	317	260	202
								40.8089	352	240	228
								40.8286	340	251	210
								40.8483	292	252	198
								40.868	317	232	204
								40.8878	314	244	199
								40.9075	284	239	217
								40.9272	295	189	189
								40.9469	282	225	201
								40.9666	283	227	220
								40.9863	296	231	206
								41.006	303	222	213
								41.0257	289	209	190
								41.0455	263	217	200
								41.0652	281	231	233
								41.0849	306	217	193
								41.1046	304	243	219
								41.1243	293	213	210
								41.144	284	217	228
								41.1637	299	237	212
								41.1834	299	217	219
								41.2031	294	240	213
								41.2229	307	191	205
								41.2426	311	244	196
								41.2623	296	234	208
								41.282	277	202	208
								41.3017	293	221	238
								41.3214	285	235	212
								41.3411	313	231	212
								41.3608	298	246	229
								41.3805	346	249	240
								41.4003	274	246	250
								41.42	326	247	245
								41.4397	330	227	240
								41.4594	339	241	254
								41.4791	322	243	240
								41.4988	327	284	227
								41.5185	318	252	231
								41.5382	353	241	232
								41.5579	326	274	279
								41.5777	345	233	254
								41.5974	325	253	245
								41.6171	367	253	294
								41.6368	375	245	270
								41.6565	372	301	273
								41.6762	412	264	261
								41.6959	402	275	292
								41.7156	392	284	289
								41.7353	443	277	328
								41.7551	431	288	348
								41.7748	522	325	356
								41.7945	486	319	409
								41.8142	519	314	392
								41.8339	590	334	391
								41.8536	602	320	408
								41.8733	642	352	425
								41.893	652	332	455
								41.9128	720	334	418
								41.9325	704	324	421
								41.9522	674	270	402
								41.9719	690	301	371
								41.9916	641	300	388
								42.0113	646	318	319
								42.031	613	270	324
								42.0507	558	290	305
								42.0704	505	272	310
								42.0902	465	260	289
								42.1099	436	261	273
								42.1296	405	234	269
								42.1493	397	241	244
								42.169	418	231	250
								42.1887	355	240	246
								42.2084	363	241	246
								42.2281	343	225	242
								42.2478	383	260	256
								42.2675	340	248	267
								42.2873	334	243	272
								42.307	358	259	243
								42.3267	333	231	257
								42.3464	318	235	235
								42.3661	331	239	258
								42.3858	364	243	245
								42.4055	328	218	239
								42.4252	361	264	272
								42.445	355	297	251
								42.4647	379	246	278
								42.4844	416	305	253
								42.5041	426	268	309
								42.5238	418	305	291
								42.5435	401	281	310
								42.5632	476	278	338
								42.5829	476	262	304
								42.6026	489	301	340
								42.6224	485	294	300
								42.6421	488	266	328
								42.6618	523	273	296
								42.6815	488	288	287
								42.7012	454	294	297
								42.7209	498	305	319
								42.7406	472	257	309
								42.7603	454	269	286
								42.7801	461	319	284
								42.7998	416	280	299
								42.8195	424	277	248
								42.8392	416	281	272
								42.8589	354	266	228
								42.8786	386	266	227
								42.8983	341	262	226
								42.918	392	245	261
								42.9377	349	220	258
								42.9575	377	247	248
								42.9772	379	217	244
								42.9969	409	240	256
								43.0166	407	245	254
								43.0363	378	243	290
								43.056	368	252	265
								43.0757	391	237	273
								43.0954	357	282	256
								43.1151	400	263	260
								43.1349	396	274	293
								43.1546	423	258	296
								43.1743	406	260	332
								43.194	463	281	367
								43.2137	483	319	356
								43.2334	576	298	347
								43.2531	542	289	362
								43.2728	574	332	403
								43.2925	592	314	386
								43.3123	623	358	382
								43.332	629	330	337
								43.3517	594	327	368
								43.3714	588	317	336
								43.3911	641	306	343
								43.4108	521	300	332
								43.4305	550	287	330
								43.4502	518	255	285
								43.4699	519	283	263
								43.4897	469	268	270
								43.5094	421	276	271
								43.5291	427	260	254
								43.5488	452	251	245
								43.5685	359	264	253
								43.5882	365	249	232
								43.6079	352	247	238
								43.6276	363	219	255
								43.6474	329	244	230
								43.6671	321	236	224
								43.6868	339	212	225
								43.7065	338	210	223
								43.7262	324	227	205
								43.7459	327	228	208
								43.7656	352	195	199
								43.7853	340	224	208
								43.8051	296	237	226
								43.8248	322	207	247
								43.8445	328	201	238
								43.8642	340	209	242
								43.8839	339	264	221
								43.9036	375	216	243
								43.9233	368	220	252
								43.943	386	231	254
								43.9627	365	240	237
								43.9825	391	236	279
								44.0022	390	244	241
								44.0219	386	245	258
								44.0416	351	237	233
								44.0613	350	251	248
								44.081	354	201	253
								44.1007	347	204	241
								44.1204	322	168	231
								44.1401	382	188	245
								44.1598	336	216	246
								44.1796	330	233	241
								44.1993	310	241	231
								44.219	319	211	198
								44.2387	320	210	230
								44.2584	315	217	230
								44.2781	343	204	218
								44.2978	327	223	242
								44.3175	346	196	221
								44.3372	353	230	241
								44.357	346	225	226
								44.3767	333	229	231
								44.3964	352	228	255
								44.4161	339	232	220
								44.4358	371	250	248
								44.4555	346	227	233
								44.4752	328	229	263
								44.4949	338	243	256
								44.5147	340	206	264
								44.5344	410	244	286
								44.5541	412	263	311
								44.5738	442	246	327
								44.5935	464	244	288
								44.6132	433	241	326
								44.6329	507	270	335
								44.6526	479	244	304
								44.6724	474	265	324
								44.6921	488	271	332
								44.7118	447	232	296
								44.7315	445	283	274
								44.7512	464	263	313
								44.7709	458	249	276
								44.7906	473	226	255
								44.8103	442	279	265
								44.83	376	257	234
								44.8498	398	238	243
								44.8695	395	273	234
								44.8892	379	232	237
								44.9089	366	259	235
								44.9286	329	247	246
								44.9483	332	254	241
								44.968	335	241	249
								44.9877	343	229	226
								45.0074	317	224	238
								45.0271	352	238	252
								45.0469	298	217	230
								45.0666	311	227	218
								45.0863	314	230	232
								45.106	327	211	231
								45.1257	340	220	233
								45.1454	299	245	228
								45.1651	293	249	253
								45.1848	384	255	229
								45.2045	342	222	253
								45.2243	373	241	245
								45.244	434	240	251
								45.2637	387	222	288
								45.2834	438	256	268
								45.3031	430	268	298
								45.3228	411	247	287
								45.3425	449	272	273
								45.3623	455	229	296
								45.382	404	257	299
								45.4017	438	235	236
								45.4214	446	231	289
								45.4411	443	248	264
								45.4608	371	241	273
								45.4805	383	227	248
								45.5002	396	239	243
								45.5199	390	257	225
								45.5397	346	248	230
								45.5594	381	229	263
								45.5791	340	252	221
								45.5988	333	226	250
								45.6185	368	240	248
								45.6382	357	236	249
								45.6579	361	242	234
								45.6776	373	269	262
								45.6973	351	228	262
								45.7171	356	241	248
								45.7368	320	245	242
								45.7565	365	236	226
								45.7762	352	246	251
								45.7959	399	238	277
								45.8156	408	258	259
								45.8353	398	251	302
								45.855	380	290	305
								45.8747	424	266	320
								45.8944	420	283	339
								45.9142	476	292	330
								45.9339	467	295	333
								45.9536	457	317	321
								45.9733	491	289	333
								45.993	505	287	299
								46.0127	535	290	328
								46.0324	518	304	336
								46.0521	533	289	321
								46.0719	517	273	326
								46.0916	483	303	288
								46.1113	481	297	280
								46.131	437	306	277
								46.1507	461	301	294
								46.1704	452	302	258
								46.1901	437	312	265
								46.2098	443	301	270
								46.2296	429	266	289
								46.2493	403	263	275
								46.269	420	261	270
								46.2887	400	251	249
								46.3084	429	258	270
								46.3281	391	247	277
								46.3478	402	264	273
								46.3675	376	257	273
								46.3872	382	297	260
								46.407	423	282	281
								46.4267	402	286	292
								46.4464	438	266	282
								46.4661	421	274	275
								46.4858	432	311	309
								46.5055	424	284	305
								46.5252	490	261	330
								46.5449	471	295	357
								46.5646	533	303	360
								46.5844	557	301	395
								46.6041	605	313	381
								46.6238	614	279	390
								46.6435	596	281	357
								46.6632	594	286	370
								46.6829	639	299	332
								46.7026	606	282	336
								46.7223	573	299	350
								46.742	587	258	276
								46.7618	541	281	322
								46.7815	510	286	307
								46.8012	498	240	288
								46.8209	424	266	305
								46.8406	426	256	231
								46.8603	422	247	263
								46.88	423	244	233
								46.8997	371	248	247
								46.9194	377	260	223
								46.9392	337	220	244
								46.9589	337	210	218
								46.9786	347	253	222
								46.9983	313	234	241
								47.018	331	239	232
								47.0377	338	222	212
								47.0574	315	221	256
								47.0771	331	223	238
								47.0969	316	203	197
								47.1166	312	210	235
								47.1363	320	198	222
								47.156	300	234	221
								47.1757	323	238	207
								47.1954	327	233	206
								47.2151	321	211	248
								47.2348	298	232	210
								47.2545	367	195	244
								47.2743	323	221	271
								47.294	341	195	250
								47.3137	312	223	224
								47.3334	362	259	257
								47.3531	319	236	239
								47.3728	346	216	223
								47.3925	333	233	244
								47.4122	337	250	214
								47.4319	331	223	263
								47.4517	331	263	224
								47.4714	366	273	252
								47.4911	357	252	254
								47.5108	330	223	227
								47.5305	355	267	223
								47.5502	343	225	250
								47.5699	298	233	252
								47.5896	325	249	231
								47.6093	334	224	267
								47.6291	350	239	246
								47.6488	356	202	253
								47.6685	334	246	267
								47.6882	357	250	242
								47.7079	391	235	268
								47.7276	337	230	238
								47.7473	425	248	263
								47.767	376	266	248
								47.7867	403	260	330
								47.8065	459	268	331
								47.8262	442	275	324
								47.8459	473	283	342
								47.8656	530	309	365
								47.8853	529	332	326
								47.905	512	286	347
								47.9247	524	281	361
								47.9444	591	292	338
								47.9641	559	307	331
								47.9839	523	334	354
								48.0036	509	319	330
								48.0233	551	301	301
								48.043	505	298	269
								48.0627	510	252	286
								48.0824	495	275	309
								48.1021	424	260	265
								48.1218	421	250	270
								48.1416	440	256	253
								48.1613	396	234	278
								48.181	406	274	276
								48.2007	370	226	264
								48.2204	368	262	233
								48.2401	348	227	257
								48.2598	334	237	229
								48.2795	346	222	228
								48.2992	350	226	231
								48.319	345	241	238
								48.3387	331	234	236
								48.3584	332	229	218
								48.3781	346	273	213
								48.3978	349	235	243
								48.4175	319	250	255
								48.4372	327	251	262
								48.4569	352	224	261
								48.4766	401	234	259
								48.4964	398	198	246
								48.5161	363	234	288
								48.5358	385	220	279
								48.5555	398	240	267
								48.5752	395	239	305
								48.5949	404	257	263
								48.6146	390	228	267
								48.6343	437	265	272
								48.654	374	214	247
								48.6738	396	244	248
								48.6935	430	234	253
								48.7132	396	245	235
								48.7329	366	227	245
								48.7526	391	245	237
								48.7723	328	251	269
								48.792	388	245	219
								48.8117	389	226	254
								48.8314	355	246	224
								48.8512	351	247	240
								48.8709	335	221	254
								48.8906	348	257	219
								48.9103	357	230	251
								48.93	320	253	252
								48.9497	349	275	266
								48.9694	346	246	243
								48.9891	337	252	253
								49.0089	334	251	257
								49.0286	376	276	231
								49.0483	389	278	253
								49.068	390	290	268
								49.0877	416	294	285
								49.1074	413	286	288
								49.1271	397	301	297
								49.1468	425	333	306
								49.1666	441	308	313
								49.1863	480	331	284
								49.206	468	294	288
								49.2257	485	324	292
								49.2454	483	320	335
								49.2651	465	330	285
								49.2848	449	350	278
								49.3045	449	347	292
								49.3242	473	328	290
								49.3439	504	315	282
								49.3637	462	303	308
[truncated: 33 more rows]

## Sheet: Figure 3
	Figure 3c
		Concentration (μg/mL)									Figure 3i
		3.125	6.25	12.5	25	50	75	100
	Cell viability (%)	86.2672	84.2832	82.5872	74.4832	74.7472	81.7324	79.5748
		89.3552	87.0992	83.0992	74.5152	79.4992	82.0077	80.0692
		99.2592	99.0032	92.3152	83.9392	89.8352	82.0189	82.6314
		106.699	101.955	97.9072	96.5312	90.0432	86.896	83.4068
		109.403	113.331	112.739	105.795	95.6752	88.7446	83.6259
	Figure 3d
		Control	US Only	MH	MHS	MH + US	MHS + US
	Cell viability (%)	83.3201	93.1171	66.3354	109.992	20.2036	8.81546
		111.992	103.426	72.2917	85.0332	29.5556	9.18734
		96.5372	95.196	86.8804	95.3667	15.7105	9.92501
		98.5978	97.0493	76.8579	91.8491	20.9108	6.72438
		112.339	96.458	105.401	87.6364	24.776	10.4615
	Figure 3g
		Control	US Only	MH	MHS	MH + US	MHS + US
	IDO MFI (a.u.)	44.101	37.075	35.524	36.262	19.163	11.725
		41.809	43.179	40.054	40.344	19.227	13.89
		38.804	38.481	39.663	39.69	21.425	15.447

## Sheet: Figure 4
	Figure 4f									Figure 4a
		Control	US Only	MH	MHS	MH + US	MHS + US
	IL-2 (pg/mL)	10.0466	18.5231	12.0828	15.2083	42.5321	43.9527
		9.57301	18.7599	12.1302	14.5453	40.6852	47.0308
		10.236	19.4702	13.3141	15.2083	41.6797	45.326
		Control	US Only	MH	MHS	MH + US	MHS + US
	IL-12p70 (pg/mL)	5.60644	8.92563	6.6605	6.88478	25.9477	29.6706
		5.22518	9.32932	5.1579	6.70536	20.8119	29.4912
		5.51673	12.6485	6.50352	5.92041	22.2921	31.2181
	Figure 4h
		Control	US Only	MH	MHS	MH + US	MHS + US
	% of CD86+in CD11c+ cell	8.99	8.16	9.9	11.7	24.1	27.7
		8.89	12.9	14.5	15.1	26.4	33.8
		15.3	18.3	18.5	18.9	28.2	36.8
		Control	US Only	MH	MHS	MH + US	MHS + US
	% of CD80+in CD11c+ cell	58.8	38	31.7	30.5	63.3	69.4
		30.4	53.9	42.2	44	55.3	91.2
		44.4	45.5	34.2	51.5	60.1	80.6

## Sheet: Figure 5
	Figure 5a				Figure 5b								Figure 5c
	ID	log2FoldChange	p value		ID	Contro-1	Contro-2	Contro-3	LGG-1	LGG-2	LGG-3		PathwayID	Pathway	level1	level2	Up	Down	DEG	Total	Pvalue	adjustPvalue	Up_gene	Down_gene	URL
	ENSMUSG00000040950	-1.51425	1.57621e-09		ENSMUSG00000000204	-0.542953	-0.862903	-0.850867	0.730979	-0.114153	1.6399		mmu04060	Cytokine-cytokine receptor interaction	Environmental Information Processing	Signaling molecules and interaction	10	5	15	287	7.32179e-09	1.09095e-06	ENSMUSG00000027398(Il1b|K04519);ENSMUSG00000058755(Osm|K05418);ENSMUSG00000029380(Cxcl1|K05505);ENSMUSG00000026069(Il1rl1|K05171);ENSMUSG00000038067(Csf3|K05423);ENSMUSG00000044337(Ackr3|K04304);ENSMUSG00000028859(Csf3r|K05061);ENSMUSG00000004371(Il11|K05417);ENSMUSG00000032968(Inha|K05500);ENSMUSG00000027776(Il12a|K05406)	ENSMUSG00000034855(Cxcl10|K12671);ENSMUSG00000052336(Cx3cr1|K04192);ENSMUSG00000060548(Tnfrsf19|K05155);ENSMUSG00000060183(Cxcl11|K12672);ENSMUSG00000004296(Il12b|K05425)	http://www.kegg.jp/kegg-bin/show_pathway?map04060/K04519%09%23FFFFFF,red/K05418%09%23FFFFFF,red/K05505%09%23FFFFFF,red/K05171%09%23FFFFFF,red/K05423%09%23FFFFFF,red/K04304%09%23FFFFFF,red/K05061%09%23FFFFFF,red/K05417%09%23FFFFFF,red/K05500%09%23FFFFFF,red/K05406%09%23FFFFFF,red/K12671%09%23FFFFFF,green/K04192%09%23FFFFFF,green/K05155%09%23FFFFFF,green/K12672%09%23FFFFFF,green/K05425%09%23FFFFFF,…
	ENSMUSG00000032511	-1.38155	2.51766e-07		ENSMUSG00000000386	0.489569	1.07322	1.05827	-0.801798	-0.600733	-1.21853		mmu04657	IL-17 signaling pathway	Organismal Systems	Immune system	7	1	8	90	6.21827e-07	4.63261e-05	ENSMUSG00000043613(Mmp3|K01394);ENSMUSG00000027398(Il1b|K04519);ENSMUSG00000029380(Cxcl1|K05505);ENSMUSG00000038067(Csf3|K05423);ENSMUSG00000021250(Fos|K04379);ENSMUSG00000056071(S100a9|K21128);ENSMUSG00000056054(S100a8|K21127)	ENSMUSG00000034855(Cxcl10|K12671)	http://www.kegg.jp/kegg-bin/show_pathway?map04657/K01394%09%23FFFFFF,red/K04519%09%23FFFFFF,red/K05505%09%23FFFFFF,red/K05423%09%23FFFFFF,red/K04379%09%23FFFFFF,red/K21128%09%23FFFFFF,red/K21127%09%23FFFFFF,red/K12671%09%23FFFFFF,green
	ENSMUSG00000064325	-1.4388	1.35063e-06		ENSMUSG00000000948	1.26424	1.24477	-0.195545	-0.851565	-0.630235	-0.83166		mmu05200	Pathways in cancer	Human Diseases	Cancers: Overview	12	4	16	528	3.92e-06	0.000194693	ENSMUSG00000015957(Wnt11|K01384);ENSMUSG00000031565(Fgfr1|K04362);ENSMUSG00000020826(Nos2|K13241);ENSMUSG00000047604(Frat2|K03096);ENSMUSG00000003849(Nqo1|K00355);ENSMUSG00000026639(Lamb3|K06244);ENSMUSG00000021250(Fos|K04379);ENSMUSG00000028645(Slc2a1|K07299);ENSMUSG00000028859(Csf3r|K05061);ENSMUSG00000029671(Wnt16|K01558);ENSMUSG00000027208(Fgf7|K04358);ENSMUSG00000027776(Il12a|K05406)	ENSMUSG00000064325(Hhip|K06231);ENSMUSG00000027347(Rasgrp1|K04350);ENSMUSG00000021180(Rps6ka5|K04445);ENSMUSG00000004296(Il12b|K05425)	http://www.kegg.jp/kegg-bin/show_pathway?map05200/K01384%09%23FFFFFF,red/K04362%09%23FFFFFF,red/K13241%09%23FFFFFF,red/K03096%09%23FFFFFF,red/K00355%09%23FFFFFF,red/K06244%09%23FFFFFF,red/K04379%09%23FFFFFF,red/K07299%09%23FFFFFF,red/K05061%09%23FFFFFF,red/K01558%09%23FFFFFF,red/K04358%09%23FFFFFF,red/K05406%09%23FFFFFF,red/K06231%09%23FFFFFF,green/K04350%09%23FFFFFF,green/K04445%09%23FFFFFF,gree…
	ENSMUSG00000034855	-1.30259	4.3852e-06		ENSMUSG00000001156	-0.413981	-0.772452	-0.79889	0.224621	-0.117954	1.87866		mmu04620	Toll-like receptor signaling pathway	Organismal Systems	Immune system	3	4	7	100	1.62325e-05	0.00060466	ENSMUSG00000027398(Il1b|K04519);ENSMUSG00000021250(Fos|K04379);ENSMUSG00000027776(Il12a|K05406)	ENSMUSG00000034855(Cxcl10|K12671);ENSMUSG00000045322(Tlr9|K10161);ENSMUSG00000060183(Cxcl11|K12672);ENSMUSG00000004296(Il12b|K05425)	http://www.kegg.jp/kegg-bin/show_pathway?map04620/K04519%09%23FFFFFF,red/K04379%09%23FFFFFF,red/K05406%09%23FFFFFF,red/K12671%09%23FFFFFF,green/K10161%09%23FFFFFF,green/K12672%09%23FFFFFF,green/K05425%09%23FFFFFF,green
	ENSMUSG00000031825	1.06493	2.12594e-05		ENSMUSG00000003484	-0.515473	-0.831509	-0.735332	0.486887	-0.200388	1.79582		mmu05134	Legionellosis	Human Diseases	Infectious diseases: Bacterial	4	1	5	58	0.000106164	0.00302667	ENSMUSG00000027398(Il1b|K04519);ENSMUSG00000029380(Cxcl1|K05505);ENSMUSG00000090877(Hspa1b|K03283);ENSMUSG00000027776(Il12a|K05406)	ENSMUSG00000004296(Il12b|K05425)	http://www.kegg.jp/kegg-bin/show_pathway?map05134/K04519%09%23FFFFFF,red/K05505%09%23FFFFFF,red/K03283%09%23FFFFFF,red/K05406%09%23FFFFFF,red/K05425%09%23FFFFFF,green
	ENSMUSG00000021950	1.30162	2.6442e-05		ENSMUSG00000003541	-0.369437	-0.811328	-0.874525	1.14174	-0.470483	1.38403		mmu04010	MAPK signaling pathway	Environmental Information Processing	Signal transduction	7	3	10	292	0.000121879	0.00302667	ENSMUSG00000031565(Fgfr1|K04362);ENSMUSG00000027398(Il1b|K04519);ENSMUSG00000034765(Dusp5|K04459);ENSMUSG00000024190(Dusp1|K21278);ENSMUSG00000021250(Fos|K04379);ENSMUSG00000090877(Hspa1b|K03283);ENSMUSG00000027208(Fgf7|K04358)	ENSMUSG00000027347(Rasgrp1|K04350);ENSMUSG00000021180(Rps6ka5|K04445);ENSMUSG00000033847(Pla2g4c|K16342)	http://www.kegg.jp/kegg-bin/show_pathway?map04010/K04362%09%23FFFFFF,red/K04519%09%23FFFFFF,red/K04459%09%23FFFFFF,red/K21278%09%23FFFFFF,red/K04379%09%23FFFFFF,red/K03283%09%23FFFFFF,red/K04358%09%23FFFFFF,red/K04350%09%23FFFFFF,green/K04445%09%23FFFFFF,green/K16342%09%23FFFFFF,green
	ENSMUSG00000047230	-1.65256	2.76392e-05		ENSMUSG00000003665	-0.787813	-0.870998	-0.256379	1.59821	-0.53088	0.847857		mmu05143	African trypanosomiasis	Human Diseases	Infectious diseases: Parasitic	2	2	4	34	0.000161453	0.00316526	ENSMUSG00000027398(Il1b|K04519);ENSMUSG00000027776(Il12a|K05406)	ENSMUSG00000045322(Tlr9|K10161);ENSMUSG00000004296(Il12b|K05425)	http://www.kegg.jp/kegg-bin/show_pathway?map05143/K04519%09%23FFFFFF,red/K05406%09%23FFFFFF,red/K10161%09%23FFFFFF,green/K05425%09%23FFFFFF,green
	ENSMUSG00000056457	1.98207	0.000120841		ENSMUSG00000003849	-1.10284	-1.08103	-0.351395	0.788867	0.458242	1.28816		mmu05142	Chagas disease (American trypanosomiasis)	Human Diseases	Infectious diseases: Parasitic	4	2	6	101	0.000169947	0.00316526	ENSMUSG00000020826(Nos2|K13241);ENSMUSG00000027398(Il1b|K04519);ENSMUSG00000021250(Fos|K04379);ENSMUSG00000027776(Il12a|K05406)	ENSMUSG00000045322(Tlr9|K10161);ENSMUSG00000004296(Il12b|K05425)	http://www.kegg.jp/kegg-bin/show_pathway?map05142/K13241%09%23FFFFFF,red/K04519%09%23FFFFFF,red/K04379%09%23FFFFFF,red/K05406%09%23FFFFFF,red/K10161%09%23FFFFFF,green/K05425%09%23FFFFFF,green
	ENSMUSG00000037211	-1.01116	0.0001427		ENSMUSG00000004296	-0.377617	1.82407	0.506813	-0.676925	-0.621672	-0.654674		mmu05140	Leishmaniasis	Human Diseases	Infectious diseases: Parasitic	4	1	5	68	0.000226694	0.00365541	ENSMUSG00000020826(Nos2|K13241);ENSMUSG00000027398(Il1b|K04519);ENSMUSG00000021250(Fos|K04379);ENSMUSG00000027776(Il12a|K05406)	ENSMUSG00000004296(Il12b|K05425)	http://www.kegg.jp/kegg-bin/show_pathway?map05140/K13241%09%23FFFFFF,red/K04519%09%23FFFFFF,red/K04379%09%23FFFFFF,red/K05406%09%23FFFFFF,red/K05425%09%23FFFFFF,green
	ENSMUSG00000028435	2.01618	0.000160085		ENSMUSG00000004371	-0.434264	-1.0298	-0.454832	1.0313	-0.57761	1.46521		mmu04668	TNF signaling pathway	Environmental Information Processing	Signal transduction	4	2	6	108	0.000245329	0.00365541	ENSMUSG00000043613(Mmp3|K01394);ENSMUSG00000027398(Il1b|K04519);ENSMUSG00000029380(Cxcl1|K05505);ENSMUSG00000021250(Fos|K04379)	ENSMUSG00000034855(Cxcl10|K12671);ENSMUSG00000021180(Rps6ka5|K04445)	http://www.kegg.jp/kegg-bin/show_pathway?map04668/K01394%09%23FFFFFF,red/K04519%09%23FFFFFF,red/K05505%09%23FFFFFF,red/K04379%09%23FFFFFF,red/K12671%09%23FFFFFF,green/K04445%09%23FFFFFF,green
	ENSMUSG00000024512	2.04515	0.000233853		ENSMUSG00000006014	-0.714387	-0.700826	-0.477317	0.822747	-0.587947	1.65773		mmu05133	Pertussis	Human Diseases	Infectious diseases: Bacterial	4	1	5	76	0.000381936	0.0051735	ENSMUSG00000020826(Nos2|K13241);ENSMUSG00000027398(Il1b|K04519);ENSMUSG00000021250(Fos|K04379);ENSMUSG00000027776(Il12a|K05406)	ENSMUSG00000004296(Il12b|K05425)	http://www.kegg.jp/kegg-bin/show_pathway?map05133/K13241%09%23FFFFFF,red/K04519%09%23FFFFFF,red/K04379%09%23FFFFFF,red/K05406%09%23FFFFFF,red/K05425%09%23FFFFFF,green
	ENSMUSG00000000386	-1.23197	0.000263152		ENSMUSG00000006958	-0.77958	-0.70035	-0.52844	0.580655	-0.350608	1.77832		mmu05162	Measles	Human Diseases	Infectious diseases: Viral	3	3	6	137	0.000874867	0.0108629	ENSMUSG00000027398(Il1b|K04519);ENSMUSG00000090877(Hspa1b|K03283);ENSMUSG00000027776(Il12a|K05406)	ENSMUSG00000000386(Mx1|K14754);ENSMUSG00000045322(Tlr9|K10161);ENSMUSG00000004296(Il12b|K05425)	http://www.kegg.jp/kegg-bin/show_pathway?map05162/K04519%09%23FFFFFF,red/K03283%09%23FFFFFF,red/K05406%09%23FFFFFF,red/K14754%09%23FFFFFF,green/K10161%09%23FFFFFF,green/K05425%09%23FFFFFF,green
	ENSMUSG00000002489	-0.868709	0.000312472		ENSMUSG00000015854	-0.755933	-0.929647	-0.180908	1.38102	-0.625177	1.11064		mmu05144	Malaria	Human Diseases	Infectious diseases: Parasitic	3	1	4	54	0.00097319	0.0111542	ENSMUSG00000027398(Il1b|K04519);ENSMUSG00000038067(Csf3|K05423);ENSMUSG00000027776(Il12a|K05406)	ENSMUSG00000045322(Tlr9|K10161)	http://www.kegg.jp/kegg-bin/show_pathway?map05144/K04519%09%23FFFFFF,red/K05423%09%23FFFFFF,red/K05406%09%23FFFFFF,red/K10161%09%23FFFFFF,green
	ENSMUSG00000042436	0.992901	0.000418985		ENSMUSG00000015957	-0.705887	-0.820752	-0.651462	1.39643	-0.366846	1.14851		mmu05224	Breast cancer	Human Diseases	Cancers: Specific types	6	0	6	147	0.0012619	0.0132852	ENSMUSG00000015957(Wnt11|K01384);ENSMUSG00000031565(Fgfr1|K04362);ENSMUSG00000047604(Frat2|K03096);ENSMUSG00000021250(Fos|K04379);ENSMUSG00000029671(Wnt16|K01558);ENSMUSG00000027208(Fgf7|K04358)	-	http://www.kegg.jp/kegg-bin/show_pathway?map05224/K01384%09%23FFFFFF,red/K04362%09%23FFFFFF,red/K03096%09%23FFFFFF,red/K04379%09%23FFFFFF,red/K01558%09%23FFFFFF,red/K04358%09%23FFFFFF,red
	ENSMUSG00000026389	0.870515	0.00045299		ENSMUSG00000016179	-0.636025	-1.19678	-0.743601	1.06753	1.16203	0.346841		mmu05146	Amoebiasis	Human Diseases	Infectious diseases: Parasitic	4	1	5	100	0.00133743	0.0132852	ENSMUSG00000020826(Nos2|K13241);ENSMUSG00000027398(Il1b|K04519);ENSMUSG00000026639(Lamb3|K06244);ENSMUSG00000027776(Il12a|K05406)	ENSMUSG00000004296(Il12b|K05425)	http://www.kegg.jp/kegg-bin/show_pathway?map05146/K13241%09%23FFFFFF,red/K04519%09%23FFFFFF,red/K06244%09%23FFFFFF,red/K05406%09%23FFFFFF,red/K05425%09%23FFFFFF,green
	ENSMUSG00000022582	3.29641	0.000474565		ENSMUSG00000019359	-0.102221	1.35625	1.10297	-0.588046	-0.992183	-0.77677		mmu05145	Toxoplasmosis	Human Diseases	Infectious diseases: Parasitic	4	1	5	110	0.00204131	0.0190097	ENSMUSG00000020826(Nos2|K13241);ENSMUSG00000026639(Lamb3|K06244);ENSMUSG00000090877(Hspa1b|K03283);ENSMUSG00000027776(Il12a|K05406)	ENSMUSG00000004296(Il12b|K05425)	http://www.kegg.jp/kegg-bin/show_pathway?map05145/K13241%09%23FFFFFF,red/K06244%09%23FFFFFF,red/K03283%09%23FFFFFF,red/K05406%09%23FFFFFF,red/K05425%09%23FFFFFF,green
	ENSMUSG00000058174	-2.03954	0.00053414		ENSMUSG00000019880	0.00212272	-1.04856	-1.10683	1.2493	-0.1422	1.04617		mmu04630	Jak-STAT signaling pathway	Environmental Information Processing	Signal transduction	5	1	6	167	0.00241698	0.0211841	ENSMUSG00000058755(Osm|K05418);ENSMUSG00000038067(Csf3|K05423);ENSMUSG00000028859(Csf3r|K05061);ENSMUSG00000004371(Il11|K05417);ENSMUSG00000027776(Il12a|K05406)	ENSMUSG00000004296(Il12b|K05425)	http://www.kegg.jp/kegg-bin/show_pathway?map04630/K05418%09%23FFFFFF,red/K05423%09%23FFFFFF,red/K05061%09%23FFFFFF,red/K05417%09%23FFFFFF,red/K05406%09%23FFFFFF,red/K05425%09%23FFFFFF,green
	ENSMUSG00000024481	1.35278	0.00057878		ENSMUSG00000020826	-0.407479	-0.628284	-1.19917	0.412585	0.146147	1.6762		mmu05164	Influenza A	Human Diseases	Infectious diseases: Viral	3	3	6	174	0.00296781	0.0245668	ENSMUSG00000027398(Il1b|K04519);ENSMUSG00000090877(Hspa1b|K03283);ENSMUSG00000027776(Il12a|K05406)	ENSMUSG00000034855(Cxcl10|K12671);ENSMUSG00000000386(Mx1|K14754);ENSMUSG00000004296(Il12b|K05425)	http://www.kegg.jp/kegg-bin/show_pathway?map05164/K04519%09%23FFFFFF,red/K03283%09%23FFFFFF,red/K05406%09%23FFFFFF,red/K12671%09%23FFFFFF,green/K14754%09%23FFFFFF,green/K05425%09%23FFFFFF,green
	ENSMUSG00000032827	-0.852249	0.000618074		ENSMUSG00000020889	-0.359942	-1.25987	-0.746771	0.503946	0.324334	1.5383		mmu05132	Salmonella infection	Human Diseases	Infectious diseases: Bacterial	4	0	4	75	0.00328735	0.0257797	ENSMUSG00000020826(Nos2|K13241);ENSMUSG00000027398(Il1b|K04519);ENSMUSG00000029380(Cxcl1|K05505);ENSMUSG00000021250(Fos|K04379)	-	http://www.kegg.jp/kegg-bin/show_pathway?map05132/K13241%09%23FFFFFF,red/K04519%09%23FFFFFF,red/K05505%09%23FFFFFF,red/K04379%09%23FFFFFF,red
	ENSMUSG00000029859	-0.830179	0.000624235		ENSMUSG00000020902	0.0537411	1.68789	0.314073	-0.976113	-0.032884	-1.04671		mmu05323	Rheumatoid arthritis	Human Diseases	Immune diseases	4	0	4	83	0.00473225	0.0352553	ENSMUSG00000043613(Mmp3|K01394);ENSMUSG00000027398(Il1b|K04519);ENSMUSG00000021250(Fos|K04379);ENSMUSG00000004371(Il11|K05417)	-	http://www.kegg.jp/kegg-bin/show_pathway?map05323/K01394%09%23FFFFFF,red/K04519%09%23FFFFFF,red/K04379%09%23FFFFFF,red/K05417%09%23FFFFFF,red
	ENSMUSG00000055368	-1.6383	0.000630831		ENSMUSG00000021180	0.0836683	1.81237	0.215353	-0.566889	-0.500384	-1.04412
	ENSMUSG00000027797	0.930499	0.00071069		ENSMUSG00000021250	-0.55564	-0.908369	-0.520156	1.4461	-0.55547	1.09354		Figure 5g	MHS			LGG			LGG-MHS
	ENSMUSG00000022951	0.881187	0.000717415		ENSMUSG00000021509	-0.513731	-0.88762	-1.01951	0.210577	0.645906	1.56438
	ENSMUSG00000023886	1.32246	0.000739358		ENSMUSG00000021950	-0.410248	-1.06964	-0.903248	0.347645	1.60052	0.434968		Organ
	ENSMUSG00000053746	1.09569	0.000750145		ENSMUSG00000021961	0.434164	1.61264	0.130041	-1.079	-0.0868006	-1.01105		Heart	3414.2	1700	2059.6	9372	11786	11169	8281.1	8459.8	8735.1
	ENSMUSG00000063354	-1.14573	0.000849751		ENSMUSG00000022032	-0.80059	-1.00069	-0.23724	0.664034	-0.29149	1.66598		Liver	6863	2430.4	2698.7	26403	26749	27613	20141	29433	21963
	ENSMUSG00000069171	-0.967442	0.000916536		ENSMUSG00000022057	-0.00978413	0.495571	1.57116	-0.934201	0.0642384	-1.18698		Spleen	3197.3	1486.6	1557.3	7018.3	8543.5	11097	5475.9	9765.1	7091.8
	ENSMUSG00000045322	-1.49128	0.000953285		ENSMUSG00000022126	-0.664171	-0.724258	-0.905806	0.496669	0.0767308	1.72084		Lung	4317.4	1982.4	2127.8	16173	19246	11603	13929	15089	15323
	ENSMUSG00000050335	0.717072	0.00111657		ENSMUSG00000022484	-0.689212	-1.44773	0.14154	0.914495	-0.162585	1.2435		Kidney	4837	1865.5	2016	15655	14400	12533	8538.1	14272	12134
	ENSMUSG00000020889	1.06148	0.00115378		ENSMUSG00000022537	-0.12786	0.499462	1.77233	-0.56412	-0.673918	-0.905893		Tumor	7946	3157.5	3099	31894	32971	23417	23822	31178	23890
	ENSMUSG00000027347	-1.05486	0.00123295		ENSMUSG00000022564	-0.623439	-0.837161	-0.556228	0.26645	-0.124357	1.87474
	ENSMUSG00000028680	0.805718	0.0013871		ENSMUSG00000022582	-0.951397	-0.646163	-0.699305	0.737924	-0.0656966	1.62464
	ENSMUSG00000040998	-1.37668	0.00143771		ENSMUSG00000022584	-1.01198	-0.449953	-0.500229	0.102303	-0.0143108	1.87417		Figure 5e
	ENSMUSG00000029378	0.911224	0.00148614		ENSMUSG00000023031	-0.528681	-1.00723	-0.351131	1.70131	-0.486349	0.672086			MHS		LGG		LGG-MHS
	ENSMUSG00000054753	2.34265	0.00153618		ENSMUSG00000023886	-1.69611	-0.458102	-0.212813	0.798906	0.796807	0.77131		Time (h)	Mean	SD	Mean	SD	Mean	SD
	ENSMUSG00000061100	3.3232	0.00157638		ENSMUSG00000024190	-0.488969	-0.899675	-0.658734	0.648254	-0.32965	1.72877		0	0	0	0	0	0	0
	ENSMUSG00000090799	-1.38244	0.0015824		ENSMUSG00000024481	-0.43178	-1.50563	-0.509357	0.408563	0.872283	1.16593		1	13895	2017.7	27474	8059.1	42341	5023.1
	ENSMUSG00000057329	-0.854662	0.00177889		ENSMUSG00000024512	-0.206149	-1.1626	-0.939109	1.11721	1.21458	-0.0239291		2	14052	1547.7	41428	7683.1	42915	4743.9
	ENSMUSG00000099974	-0.845969	0.00185421		ENSMUSG00000024713	-0.20115	-1.26817	-0.412904	1.50781	-0.459784	0.834206		4	15753	1916.8	47463	6130.8	51985	5304.6
	ENSMUSG00000022126	1.92979	0.00200624		ENSMUSG00000025347	0.319227	-1.23624	-1.19742	0.285987	0.612087	1.21636		6	16577	1738.8	59872	6417.8	52981	6030
	ENSMUSG00000021253	-0.750864	0.00202467		ENSMUSG00000025469	0.652712	1.10392	0.199836	-1.24861	0.51378	-1.22164		8	17729	2485.9	60795	3894.9	58750	6083.7
	ENSMUSG00000039202	-0.782287	0.00205054		ENSMUSG00000026069	-0.0595282	-1.04917	-0.970782	0.254688	0.130261	1.69453		12	18584	2908.6	62300	4254.6	54150	6414.4
	ENSMUSG00000028989	-2.41734	0.00205871		ENSMUSG00000026077	-0.730134	-0.873149	-0.689832	0.560752	0.0254492	1.70691		48	17050	3279.6	54422	7093.7	49689	7960.2
	ENSMUSG00000045319	1.12398	0.00219507		ENSMUSG00000026255	-0.885693	-0.856738	-0.412932	1.06854	-0.345034	1.43185		72	15217	4114.1	51135	8110.7	45615	10108
	ENSMUSG00000037613	1.05108	0.00224272		ENSMUSG00000026304	-0.410683	-0.884408	-0.954778	1.53979	-0.152157	0.862234
	ENSMUSG00000025856	0.729247	0.00226346		ENSMUSG00000026548	-0.552206	1.39384	1.17493	-0.625989	-0.614337	-0.776238
	ENSMUSG00000052336	-1.8881	0.00229443		ENSMUSG00000026639	0.0963572	-1.13607	-0.903433	1.30516	1.01789	-0.379905
	ENSMUSG00000003032	0.840615	0.00230659		ENSMUSG00000027208	-0.358481	-1.06709	-0.48347	1.14002	-0.59113	1.36014
	ENSMUSG00000000204	2.15814	0.00244121		ENSMUSG00000027239	-0.72908	-0.845269	-0.403172	0.540343	-0.346001	1.78318
	ENSMUSG00000033705	-0.819648	0.00254443		ENSMUSG00000027347	0.383919	1.08032	1.07707	-1.00876	-0.357923	-1.17462
	ENSMUSG00000039031	-0.714227	0.00259181		ENSMUSG00000027360	-0.560845	-0.812347	-0.731709	0.296587	-0.0358389	1.84415
	ENSMUSG00000035954	-0.804189	0.00264664		ENSMUSG00000027375	-0.928922	-0.84547	-0.419783	1.07537	-0.296104	1.41491
	ENSMUSG00000000948	-3.04565	0.00266795		ENSMUSG00000027377	-0.402771	-1.34949	-0.316067	0.535546	1.6194	-0.0866164
	ENSMUSG00000043795	-0.884895	0.00275302		ENSMUSG00000027398	-0.494743	-0.878827	-0.797194	0.774082	-0.24315	1.63983
	ENSMUSG00000031075	-0.763984	0.00289613		ENSMUSG00000027776	-0.658769	-0.742264	-0.526252	-0.00121983	-0.004912	1.93342
	ENSMUSG00000029299	-1.31847	0.0031723		ENSMUSG00000027978	-0.85032	-1.40097	0.0232229	0.965312	0.0907342	1.17202
	ENSMUSG00000030091	-0.816508	0.00328766		ENSMUSG00000028036	-0.707747	-0.51716	-0.898215	0.688289	-0.262823	1.69766
	ENSMUSG00000038042	-0.848739	0.00340498		ENSMUSG00000028435	-0.434525	-0.882993	-1.09277	0.988409	0.0591971	1.36268
	ENSMUSG00000039943	-0.735985	0.00345874		ENSMUSG00000028583	-0.357164	-1.01015	-0.56559	0.657766	-0.431655	1.7068
	ENSMUSG00000021509	1.7165	0.00346456		ENSMUSG00000028645	-0.354769	-0.980095	-0.685349	0.572107	-0.292814	1.74092
	ENSMUSG00000029752	0.711811	0.00357359		ENSMUSG00000028859	-0.477601	-0.681874	-0.798803	0.286388	-0.210294	1.88218
	ENSMUSG00000039145	-0.732671	0.00366059		ENSMUSG00000028989	-0.210736	1.59418	0.842008	-0.827005	-0.551887	-0.846564
	ENSMUSG00000038119	-1.60298	0.00367155		ENSMUSG00000029086	-1.25092	-1.15853	0.363301	0.203087	0.588873	1.25419
	ENSMUSG00000028246	-0.883142	0.00375092		ENSMUSG00000029108	-0.193775	-1.35845	-0.518478	1.15036	-0.28192	1.20227
	ENSMUSG00000024900	0.64013	0.00392221		ENSMUSG00000029299	-0.125552	0.963025	1.40192	-1.23102	-0.320312	-0.688057
	ENSMUSG00000060803	0.675608	0.00392943		ENSMUSG00000029380	-0.518097	-0.612241	-0.881962	0.945961	-0.495299	1.56164
	ENSMUSG00000001700	0.887299	0.00406418		ENSMUSG00000029601	-0.18506	1.9501	0.0681599	-0.73812	-0.464421	-0.630654
	ENSMUSG00000029471	-0.676494	0.00419871		ENSMUSG00000029664	0.17702	-1.48547	-0.656478	0.94084	-0.166757	1.19084
	ENSMUSG00000046807	-1.16893	0.00428907		ENSMUSG00000029671	-0.829216	-1.29136	-0.295404	1.1236	0.166633	1.12574
	ENSMUSG00000053581	0.670894	0.00439923		ENSMUSG00000030069	-0.473239	-0.703787	-0.726816	0.2174	-0.225229	1.91167
	ENSMUSG00000038539	0.715886	0.00450896		ENSMUSG00000030865	-0.913242	-1.08967	-0.0835552	1.50637	-0.226774	0.806872
	ENSMUSG00000069515	2.28376	0.00493961		ENSMUSG00000031565	-0.272925	-1.45735	-0.445276	1.29115	-0.0799165	0.964316
	ENSMUSG00000043613	1.46645	0.00494185		ENSMUSG00000031825	-0.351901	-1.41059	-0.810309	0.85921	0.748664	0.964921
	ENSMUSG00000052105	-0.781828	0.0051311		ENSMUSG00000032076	-0.425239	1.31293	1.09267	-1.18173	-0.0942889	-0.704338
	ENSMUSG00000025408	0.84791	0.00514303		ENSMUSG00000032511	0.44393	1.05387	1.0437	-0.792106	-0.402811	-1.34658
	ENSMUSG00000038608	-0.712385	0.0051721		ENSMUSG00000032515	-0.234851	-0.891385	-0.878492	0.386973	-0.170973	1.78873
	ENSMUSG00000006360	0.647057	0.00524606		ENSMUSG00000032561	-0.0332824	-1.35745	-0.6314	1.63615	0.248191	0.137791
	ENSMUSG00000038256	-0.677918	0.00569332		ENSMUSG00000032741	-0.0595349	1.81571	0.335583	-0.587338	-0.517258	-0.987167
	ENSMUSG00000060548	-1.33816	0.00572038		ENSMUSG00000032776	-0.939933	-1.0207	-0.519215	0.192472	0.867968	1.4194
	ENSMUSG00000015957	1.72746	0.00574945		ENSMUSG00000032925	-1.29454	-0.933364	0.159957	0.653144	0.000309863	1.4145
	ENSMUSG00000042099	0.610078	0.00594067		ENSMUSG00000032968	-0.681936	-0.729169	-0.455273	1.00732	-0.668725	1.52778
	ENSMUSG00000027375	2.54137	0.00605565		ENSMUSG00000033590	0.09201	0.58567	1.51763	-0.672072	-0.156019	-1.36722
	ENSMUSG00000032413	-0.638956	0.00608677		ENSMUSG00000033847	-0.148832	1.82488	0.314611	-0.416988	-0.525495	-1.04817
	ENSMUSG00000059654	1.20963	0.00610184		ENSMUSG00000034226	-0.45122	-0.770912	-0.704708	0.580311	-0.436274	1.7828
	ENSMUSG00000026628	0.782866	0.00634058		ENSMUSG00000034765	-0.49046	-0.718954	-0.86922	0.9341	-0.417554	1.56209
	ENSMUSG00000031565	1.03402	0.00643483		ENSMUSG00000034771	-0.35785	1.7131	0.64043	-0.725566	-0.323561	-0.94655
	ENSMUSG00000033590	-1.04443	0.00665266		ENSMUSG00000034855	0.658681	1.108	0.760932	-1.24953	-0.202351	-1.07572
	ENSMUSG00000042351	-1.22544	0.00674166		ENSMUSG00000035189	0.376881	-1.27595	-1.11608	0.344347	1.32012	0.350684
	ENSMUSG00000038151	0.76758	0.00683989		ENSMUSG00000035606	0.0429033	1.58105	0.650466	-0.68941	-0.37783	-1.20718
	ENSMUSG00000024798	-0.987453	0.00691997		ENSMUSG00000037211	0.432386	0.687677	1.28265	-0.826911	-0.167572	-1.40823
	ENSMUSG00000027377	1.1764	0.00767342		ENSMUSG00000037613	0.172689	-1.50846	-0.908774	1.07939	0.470821	0.694332
	ENSMUSG00000020826	1.00947	0.00775164		ENSMUSG00000038067	-0.240213	-0.712342	-1.04603	1.42953	-0.46887	1.03792
	ENSMUSG00000056569	3.22063	0.0078111		ENSMUSG00000038119	0.3062	0.147254	1.73997	-0.806674	-0.343507	-1.04324
	ENSMUSG00000031506	-0.734996	0.00825301		ENSMUSG00000040254	-0.970842	-0.988961	-0.282568	1.56705	-0.0597702	0.735091
	ENSMUSG00000032776	1.25896	0.00839149		ENSMUSG00000040703	1.33964	0.831809	0.290636	-0.316975	-0.954727	-1.19038
	ENSMUSG00000042249	-0.76034	0.0084283		ENSMUSG00000040855	-1.13491	-1.23585	0.487089	0.501942	0.0822354	1.29949
	ENSMUSG00000003970	0.564015	0.00864519		ENSMUSG00000040950	0.753333	0.872116	1.06619	-0.878225	-0.662149	-1.15127
	ENSMUSG00000005583	-0.767079	0.00872375		ENSMUSG00000040998	0.406507	0.24634	1.62291	-0.762726	-0.301622	-1.21141
	ENSMUSG00000089774	-0.734915	0.00872412		ENSMUSG00000041120	-0.3096	-1.45103	-0.280274	1.11812	-0.261158	1.18394
	ENSMUSG00000027398	1.68694	0.00879987		ENSMUSG00000041696	-0.391243	-1.03019	-0.52531	0.759597	-0.461897	1.64904
	ENSMUSG00000013089	-0.634442	0.00892478		ENSMUSG00000042216	0.415961	1.72952	0.0914094	-0.769261	-0.452144	-1.01548
	ENSMUSG00000015340	-0.906298	0.00895013		ENSMUSG00000042265	-0.5649	-0.822115	-0.558402	0.743582	-0.498647	1.70048
	ENSMUSG00000023034	0.710701	0.00899309		ENSMUSG00000042306	-0.0607123	-1.14516	-0.711353	-0.00214697	1.77728	0.142092
	ENSMUSG00000035606	-1.86735	0.00900239		ENSMUSG00000042351	-0.0979012	0.802671	1.4827	-0.862	-0.149785	-1.17569
	ENSMUSG00000013076	-0.584566	0.00906878		ENSMUSG00000043613	-0.522931	-0.992748	-0.685056	1.41754	-0.299625	1.08283
	ENSMUSG00000058755	1.79751	0.00957337		ENSMUSG00000044337	-0.406037	-0.9522	-0.614313	0.944269	-0.518029	1.54631
	ENSMUSG00000021961	-1.473	0.00958481		ENSMUSG00000044708	-0.16816	0.625379	1.55932	-0.582335	-0.0919724	-1.34223
	ENSMUSG00000000555	0.880567	0.00965427		ENSMUSG00000044749	-1.10688	-1.09967	-0.210406	0.772532	0.287234	1.35719
	ENSMUSG00000025795	-0.613029	0.00969701		ENSMUSG00000044966	0.892881	1.10974	0.316218	-0.843728	-0.00564569	-1.46947
	ENSMUSG00000070873	-1.65393	0.00975472		ENSMUSG00000045319	-0.300834	-1.08094	-0.952509	0.458938	0.280144	1.5952
	ENSMUSG00000039903	-0.749251	0.00993001		ENSMUSG00000045322	0.183739	1.10755	1.10756	-1.26605	-0.200066	-0.932734
	ENSMUSG00000041347	0.992113	0.00994101		ENSMUSG00000045362	-0.0447666	-1.17993	-0.940608	0.691753	-0.0237483	1.4973
	ENSMUSG00000032009	-0.973813	0.00994206		ENSMUSG00000046807	0.0118258	0.915735	1.30076	-1.06001	-0.00829653	-1.16002
	ENSMUSG00000003617	-0.563813	0.00994866		ENSMUSG00000047230	0.454684	0.921894	1.11181	-0.955835	-0.209837	-1.32272
	ENSMUSG00000047963	0.70285	0.00995901		ENSMUSG00000047604	-0.484061	-0.873923	-1.08502	0.463897	0.419004	1.5601
	ENSMUSG00000032348	0.881106	0.0101136		ENSMUSG00000047747	-0.125976	-1.22638	-0.578774	1.30769	-0.475915	1.09936
	ENSMUSG00000022537	-1.07051	0.0102094		ENSMUSG00000048216	0.699896	0.90441	1.10267	-1.04997	-0.805705	-0.851299
	ENSMUSG00000034353	-0.891971	0.0102462		ENSMUSG00000050276	-0.617636	-0.617636	-0.617636	-0.494905	1.82756	0.52025
	ENSMUSG00000093973	3.58916	0.0102671		ENSMUSG00000051166	0.111055	1.7901	0.183599	-0.538664	-0.409644	-1.13645
	ENSMUSG00000051506	-0.67062	0.010272		ENSMUSG00000052336	0.031746	0.554389	1.64318	-0.717999	-0.346969	-1.16435
	ENSMUSG00000040852	-0.908732	0.0102731		ENSMUSG00000052749	-0.0929159	-0.966081	-0.972683	0.928138	-0.354209	1.45775
	ENSMUSG00000036944	-0.837386	0.0103909		ENSMUSG00000053746	-0.771188	-1.16038	-0.752294	0.993085	0.648851	1.04193
	ENSMUSG00000057421	0.603819	0.0104748		ENSMUSG00000054555	-0.0040911	-1.32336	-0.640649	1.67138	0.167571	0.129155
	ENSMUSG00000061577	-1.0933	0.0104784		ENSMUSG00000054728	-0.0751743	1.76797	0.381897	-0.70895	-0.303692	-1.06205
	ENSMUSG00000030865	1.55287	0.0105186		ENSMUSG00000054753	-0.589068	-0.810148	-1.09101	1.47712	0.742441	0.270668
	ENSMUSG00000030279	-0.668325	0.0106909		ENSMUSG00000054905	-0.539173	-0.696386	-0.588429	-0.650697	1.68043	0.794255
	ENSMUSG00000057863	0.554764	0.0108372		ENSMUSG00000055368	0.950543	0.928916	0.472009	-1.13735	0.0930059	-1.30713
	ENSMUSG00000009418	-0.584752	0.0108457		ENSMUSG00000055976	-0.58752	-0.578087	-1.1172	0.699208	1.60719	-0.023584
	ENSMUSG00000028184	-0.658868	0.0109599		ENSMUSG00000056054	-0.572925	-0.597887	-0.608085	0.118583	-0.299475	1.95979
	ENSMUSG00000041817	-0.965534	0.0110034		ENSMUSG00000056071	-0.547725	-0.605445	-0.644464	0.157614	-0.3088	1.94882
	ENSMUSG00000047604	1.28559	0.0110221		ENSMUSG00000056457	-0.239018	-1.18107	-0.971198	0.287545	1.44505	0.658697
	ENSMUSG00000046623	0.987829	0.0112028		ENSMUSG00000056569	-0.819084	-0.586782	-0.634592	0.740557	-0.396181	1.69608
	ENSMUSG00000044749	2.48056	0.0113638		ENSMUSG00000058174	0.129066	0.900691	1.29583	-0.975549	-0.113813	-1.23623
	ENSMUSG00000030351	0.768276	0.0115123		ENSMUSG00000058665	-0.650431	-0.741209	-0.638791	0.960597	-0.495733	1.56557
	ENSMUSG00000062006	0.55381	0.0116417		ENSMUSG00000058755	-0.207137	-1.0101	-0.91014	1.23477	-0.32357	1.21618
	ENSMUSG00000027360	2.30282	0.0116889		ENSMUSG00000059336	0.352445	1.01993	1.20094	-1.20329	-0.743657	-0.626366
	ENSMUSG00000056313	0.580879	0.0117895		ENSMUSG00000059654	-0.654231	-1.32704	-0.233694	0.733086	-0.00770138	1.48958
	ENSMUSG00000075602	1.19904	0.0118276		ENSMUSG00000060183	0.345604	1.58951	0.164306	-1.09347	0.0561982	-1.06216
	ENSMUSG00000024208	0.688709	0.0118547		ENSMUSG00000060275	-0.0230013	1.65646	0.58095	-1.0182	-0.310089	-0.886126
	ENSMUSG00000000823	-0.641881	0.0119126		ENSMUSG00000060459	-0.662771	-0.761915	-0.669352	0.884092	-0.399663	1.60961
	ENSMUSG00000023411	0.680931	0.0122298		ENSMUSG00000060548	0.958906	0.552931	1.05112	-0.674611	-0.479469	-1.40887
	ENSMUSG00000045362	1.03723	0.0122527		ENSMUSG00000061100	-0.712527	-0.819167	-0.646467	1.00559	-0.336937	1.50951
	ENSMUSG00000063193	0.850239	0.0122739		ENSMUSG00000061577	-0.210304	0.780258	1.56859	-0.911438	-0.224415	-1.0027
	ENSMUSG00000059493	-0.912667	0.0122777		ENSMUSG00000063354	1.41745	0.944058	0.0218135	-0.572711	-0.648433	-1.16218
	ENSMUSG00000028557	0.545597	0.0124095		ENSMUSG00000064325	0.904854	0.378349	1.23342	-0.38627	-0.843404	-1.28695
	ENSMUSG00000050276	Inf	0.0124366		ENSMUSG00000067780	-0.268556	-0.965178	-0.780663	0.873371	-0.422746	1.56377
	ENSMUSG00000096687	-0.708116	0.0125582		ENSMUSG00000069515	-0.642434	-0.860456	-0.654887	1.30641	-0.395565	1.24694
	ENSMUSG00000003847	-0.621907	0.0127492		ENSMUSG00000069893	0.0405822	0.945663	1.08815	-0.887654	0.251589	-1.43833
	ENSMUSG00000042216	-1.11697	0.0129262		ENSMUSG00000070419	-0.421817	1.43989	1.07338	-0.999984	-0.523206	-0.568264
	ENSMUSG00000020100	-0.624521	0.0129446		ENSMUSG00000070873	-0.422719	1.28148	1.28331	-0.756552	-0.694926	-0.690598
	ENSMUSG00000042677	0.857533	0.0130781		ENSMUSG00000073386	-0.601205	-0.583405	-0.673323	0.474171	-0.461936	1.8457
	ENSMUSG00000042810	-0.655458	0.0131442		ENSMUSG00000075012	-0.781534	-0.917344	-0.373263	0.511357	-0.201659	1.76244
	ENSMUSG00000094410	-1.26706	0.0132115		ENSMUSG00000075602	-1.20813	-0.631993	-0.295811	-0.112919	0.618423	1.63043
	ENSMUSG00000033624	-0.740638	0.013313		ENSMUSG00000090799	0.278776	1.22202	0.882408	-0.827781	-0.163125	-1.39229
	ENSMUSG00000027199	-0.558811	0.0134243		ENSMUSG00000090877	-0.375659	-0.916115	-0.668908	0.540797	-0.355816	1.7757
	ENSMUSG00000035284	-0.653603	0.0135427		ENSMUSG00000093973	-0.693356	-0.789219	-0.790238	0.0944522	0.42196	1.7564
	ENSMUSG00000045005	-0.740298	0.0135613		ENSMUSG00000094410	0.586107	1.25997	0.312151	-0.863235	0.185515	-1.48051
	ENSMUSG00000019880	1.72791	0.0138354		ENSMUSG00000096225	-0.448531	-0.754555	-0.642364	1.62676	-0.647811	0.866497
	ENSMUSG00000015850	0.80115	0.0139161		ENSMUSG00000096719	-0.636015	-0.726973	-0.599084	0.452339	-0.332295	1.84203
	ENSMUSG00000029309	0.89031	0.0139424		ENSMUSG00000109713	0.978208	1.1918	0.440305	-0.748141	-0.671013	-1.19116
	ENSMUSG00000029762	0.581627	0.0139765
	ENSMUSG00000025347	1.16404	0.0139778
	ENSMUSG00000030074	0.801066	0.0140041
	ENSMUSG00000059714	0.56163	0.0141598
	ENSMUSG00000045027	0.578236	0.0141741
	ENSMUSG00000003849	1.05744	0.0142086
	ENSMUSG00000035186	0.880503	0.0142254
	ENSMUSG00000070419	-2.20504	0.014377
	ENSMUSG00000022893	0.601905	0.0144284
	ENSMUSG00000035356	0.691844	0.014442
	ENSMUSG00000042851	-0.94987	0.0145813
	ENSMUSG00000026586	0.781594	0.0146319
	ENSMUSG00000060459	2.00571	0.0147139
	ENSMUSG00000020387	-0.621777	0.0149196
	ENSMUSG00000032925	1.37323	0.0151506
	ENSMUSG00000038253	-0.578235	0.0151576
	ENSMUSG00000028926	-0.579931	0.0152226
	ENSMUSG00000032715	0.65439	0.0154413
	ENSMUSG00000073910	-0.703409	0.01553
	ENSMUSG00000052684	0.544165	0.0156068
	ENSMUSG00000038886	-0.567564	0.0156156
	ENSMUSG00000034160	-0.534593	0.0158286
	ENSMUSG00000020099	-0.585399	0.0158767
	ENSMUSG00000027173	0.603867	0.0159032
	ENSMUSG00000028036	1.44545	0.0161103
	ENSMUSG00000035189	1.01765	0.0162566
	ENSMUSG00000030789	-0.888113	0.0164271
	ENSMUSG00000040435	0.994279	0.0164483
	ENSMUSG00000020657	-0.71146	0.0164827
	ENSMUSG00000021611	-0.894162	0.0165116
	ENSMUSG00000042766	0.874298	0.0165859
	ENSMUSG00000021451	-0.589677	0.0165981
	ENSMUSG00000023904	0.576219	0.0168051
	ENSMUSG00000028108	0.793005	0.0169245
	ENSMUSG00000031253	0.963558	0.0169535
	ENSMUSG00000018171	0.523409	0.0171318
	ENSMUSG00000014773	0.636403	0.0171884
	ENSMUSG00000021608	-0.587742	0.017433
	ENSMUSG00000102037	-0.76825	0.0174592
	ENSMUSG00000033147	-0.633527	0.0176236
	ENSMUSG00000047281	0.767443	0.0177136
	ENSMUSG00000027580	-0.582095	0.0177847
	ENSMUSG00000044533	0.528306	0.0178663
	ENSMUSG00000032561	1.25882	0.0178749
	ENSMUSG00000006403	0.804407	0.0179264
	ENSMUSG00000056671	0.821894	0.0179736
	ENSMUSG00000022231	-0.605457	0.0179934
	ENSMUSG00000030562	0.899892	0.0180618
	ENSMUSG00000022057	-1.44468	0.0183154
	ENSMUSG00000031274	-0.649126	0.0183377
	ENSMUSG00000009687	0.657983	0.0183772
	ENSMUSG00000023048	0.702075	0.0185243
	ENSMUSG00000044676	-0.911254	0.0186895
	ENSMUSG00000022377	-0.723248	0.0187163
	ENSMUSG00000029108	1.04541	0.0189981
	ENSMUSG00000035469	-0.564048	0.0192397
	ENSMUSG00000096719	3.13686	0.0192478
	ENSMUSG00000028019	-0.573028	0.0193254
	ENSMUSG00000057230	-0.602984	0.0193982
	ENSMUSG00000032086	-0.572004	0.0194097
	ENSMUSG00000040254	1.64797	0.0197073
	ENSMUSG00000042622	0.780088	0.0197526
	ENSMUSG00000032232	-0.63214	0.0198109
	ENSMUSG00000000740	0.505027	0.0200297
	ENSMUSG00000040584	0.832384	0.0201089
	ENSMUSG00000047496	-0.653002	0.0201176
	ENSMUSG00000058665	2.0549	0.0201671
	ENSMUSG00000060183	-1.17182	0.0202486
	ENSMUSG00000020614	0.828721	0.020261
	ENSMUSG00000006281	-0.555862	0.0202686
	ENSMUSG00000003484	1.63093	0.0204017
	ENSMUSG00000000938	-0.625343	0.0204597
	ENSMUSG00000030516	-0.625815	0.0207403
	ENSMUSG00000041120	1.04567	0.0211413
	ENSMUSG00000025582	-0.516269	0.0212141
	ENSMUSG00000028459	-0.686489	0.0212647
	ENSMUSG00000030560	-0.489483	0.0212976
	ENSMUSG00000055148	0.827654	0.0214595
	ENSMUSG00000028078	-0.738181	0.021656
	ENSMUSG00000102976	-0.809867	0.0217829
	ENSMUSG00000028028	-0.573854	0.021806
	ENSMUSG00000032741	-1.38893	0.0218473
	ENSMUSG00000015647	-0.545249	0.0218664
	ENSMUSG00000052837	0.776619	0.0221252
	ENSMUSG00000052812	-0.5736	0.0221333
	ENSMUSG00000034765	1.05044	0.0223481
	ENSMUSG00000029380	1.96191	0.0223707
	ENSMUSG00000056708	0.588009	0.022633
	ENSMUSG00000034525	-0.53937	0.02267
	ENSMUSG00000040022	-0.685526	0.0226924
	ENSMUSG00000075012	1.41046	0.0228336
	ENSMUSG00000024940	-0.697748	0.0231628
	ENSMUSG00000003541	1.02387	0.0235813
	ENSMUSG00000055980	-0.924052	0.023677
	ENSMUSG00000038550	0.798502	0.0237031
	ENSMUSG00000054555	1.00635	0.0238302
	ENSMUSG00000026547	0.493161	0.0239391
	ENSMUSG00000050295	-0.592532	0.0239545
	ENSMUSG00000063838	0.751132	0.0239679
	ENSMUSG00000034786	0.686169	0.0240788
	ENSMUSG00000027333	0.984607	0.0241682
	ENSMUSG00000018012	0.820928	0.0243412
	ENSMUSG00000028234	0.4842	0.0244874
	ENSMUSG00000021180	-1.00913	0.0245074
	ENSMUSG00000027907	0.547211	0.0246237
	ENSMUSG00000039782	0.713907	0.0249243
	ENSMUSG00000022484	1.53016	0.0250772
	ENSMUSG00000024190	1.47195	0.02521
	ENSMUSG00000052760	-0.63288	0.0253093
	ENSMUSG00000026069	1.0205	0.0254023
	ENSMUSG00000026639	1.35903	0.0254191
	ENSMUSG00000054387	-0.507342	0.0254996
	ENSMUSG00000030638	0.796387	0.0255321
	ENSMUSG00000079560	-0.661124	0.0258362
	ENSMUSG00000040663	0.512893	0.0259186
	ENSMUSG00000017723	0.575689	0.0259865
	ENSMUSG00000022032	1.1762	0.0262322
	ENSMUSG00000005625	0.514764	0.0263067
	ENSMUSG00000023272	0.558645	0.0263294
	ENSMUSG00000010025	-0.521205	0.026331
	ENSMUSG00000074896	-0.662555	0.0263885
	ENSMUSG00000024608	0.480642	0.0264425
	ENSMUSG00000026110	-0.548	0.0264465
	ENSMUSG00000025351	0.581008	0.0265815
	ENSMUSG00000039501	-0.523061	0.0266079
	ENSMUSG00000052560	0.559727	0.0266602
	ENSMUSG00000038067	1.24207	0.0267084
	ENSMUSG00000045349	0.736184	0.0268373
	ENSMUSG00000023913	0.760151	0.0270497
	ENSMUSG00000034723	-0.513521	0.0271235
	ENSMUSG00000051166	-1.13847	0.0273783
	ENSMUSG00000021250	1.3714	0.0273807
	ENSMUSG00000026077	2.13771	0.0274602
	ENSMUSG00000015619	-0.528217	0.0276775
	ENSMUSG00000032548	-0.490002	0.0276856
	ENSMUSG00000033102	-0.612556	0.0276957
	ENSMUSG00000052749	1.28891	0.0280589
	ENSMUSG00000112023	0.846248	0.0281472
	ENSMUSG00000052821	-0.60948	0.0282995
	ENSMUSG00000054728	-1.06299	0.0283663
	ENSMUSG00000027297	-0.885142	0.0284687
	ENSMUSG00000020902	-1.06951	0.0290548
	ENSMUSG00000059336	-1.47797	0.0291065
	ENSMUSG00000031779	-0.682297	0.0294269
	ENSMUSG00000021782	-0.632673	0.0295041
	ENSMUSG00000055762	0.477999	0.0296479
	ENSMUSG00000019338	-0.533572	0.0297972
	ENSMUSG00000027978	1.34985	0.0298299
	ENSMUSG00000003228	0.659895	0.0298842
	ENSMUSG00000054280	-0.540603	0.0301258
	ENSMUSG00000022450	0.53394	0.0301295
	ENSMUSG00000055538	-0.484381	0.0301456
	ENSMUSG00000030222	-0.878409	0.0302131
	ENSMUSG00000042306	1.78587	0.030239
	ENSMUSG00000027670	-0.782767	0.0302995
	ENSMUSG00000060275	-1.56439	0.030318
	ENSMUSG00000029417	-0.778329	0.0303367
	ENSMUSG00000037926	-0.501143	0.0303383
	ENSMUSG00000051518	0.609943	0.0303976
	ENSMUSG00000026255	2.04876	0.0306529
	ENSMUSG00000006958	1.59905	0.0306946
	ENSMUSG00000037355	-0.611201	0.0308637
	ENSMUSG00000035530	0.465428	0.0308667
	ENSMUSG00000052949	-0.602668	0.0309441
	ENSMUSG00000027102	0.80435	0.0311475
	ENSMUSG00000070738	-0.534956	0.0312294
	ENSMUSG00000027954	0.507893	0.0312754
	ENSMUSG00000047248	-0.568638	0.031324
	ENSMUSG00000030768	-0.627683	0.0313897
	ENSMUSG00000044708	-1.2025	0.0313919
	ENSMUSG00000109713	-1.91506	0.0314393
	ENSMUSG00000067219	0.883568	0.031524
	ENSMUSG00000021182	-0.737687	0.031778
	ENSMUSG00000053477	-0.482785	0.0319018
	ENSMUSG00000059149	-0.745361	0.0320451
	ENSMUSG00000021377	-0.485726	0.0320979
	ENSMUSG00000037887	0.782846	0.0321005
	ENSMUSG00000040061	-0.633815	0.0321498
	ENSMUSG00000035247	-0.488812	0.0323518
	ENSMUSG00000040703	-1.16145	0.0325568
	ENSMUSG00000067780	1.09365	0.0326745
	ENSMUSG00000006014	2.57402	0.0326769
	ENSMUSG00000038900	0.458544	0.0328382
	ENSMUSG00000029919	-0.6689	0.0328753
	ENSMUSG00000041957	0.572804	0.0329192
	ENSMUSG00000038664	-0.510978	0.0329464
	ENSMUSG00000030102	-0.530218	0.0329592
	ENSMUSG00000093674	0.477622	0.0331952
	ENSMUSG00000027239	1.84799	0.0332168
	ENSMUSG00000021360	0.705531	0.0332762
	ENSMUSG00000032841	0.885232	0.0333167
	ENSMUSG00000069893	-1.21147	0.0337396
	ENSMUSG00000074305	-0.537377	0.0337827
	ENSMUSG00000045128	0.458971	0.0338615
	ENSMUSG00000021952	-0.573071	0.0340744
	ENSMUSG00000032410	-0.501621	0.0342225
	ENSMUSG00000028645	1.05749	0.0343119
	ENSMUSG00000028755	0.639776	0.0344164
	ENSMUSG00000003665	1.47586	0.0345143
	ENSMUSG00000005893	-0.846457	0.0348283
	ENSMUSG00000055976	1.5725	0.0349088
	ENSMUSG00000034771	-1.5114	0.0350864
	ENSMUSG00000055541	-0.768545	0.0351572
	ENSMUSG00000038740	-0.527021	0.0352645
	ENSMUSG00000029601	-3.37145	0.0352754
	ENSMUSG00000063894	-0.585075	0.0355332
	ENSMUSG00000026896	-0.576042	0.035599
	ENSMUSG00000079427	0.752395	0.0356818
	ENSMUSG00000019256	-0.501402	0.0357986
	ENSMUSG00000069763	0.829803	0.0358747
	ENSMUSG00000026548	-1.05073	0.0360479
	ENSMUSG00000029664	1.01881	0.0360738
	ENSMUSG00000044337	1.33855	0.0363139
	ENSMUSG00000035969	0.962909	0.0364134
	ENSMUSG00000030223	-0.768635	0.0365155
	ENSMUSG00000022564	1.0476	0.0365299
	ENSMUSG00000051457	-0.543928	0.0367808
	ENSMUSG00000028150	-0.55651	0.0370076
	ENSMUSG00000024130	-0.765553	0.0372544
	ENSMUSG00000037204	0.575203	0.0373937
	ENSMUSG00000025140	0.925884	0.0374382
	ENSMUSG00000026796	0.445289	0.0375023
	ENSMUSG00000026670	0.485133	0.0375578
	ENSMUSG00000050234	0.932867	0.0376047
	ENSMUSG00000023571	0.92968	0.0376961
	ENSMUSG00000050714	-0.619117	0.0377211
	ENSMUSG00000028037	-0.668265	0.0377286
	ENSMUSG00000001156	1.5594	0.0379862
	ENSMUSG00000001942	-0.625397	0.0379879
	ENSMUSG00000042747	0.670596	0.038008
	ENSMUSG00000039405	0.999964	0.0380446
	ENSMUSG00000007721	0.524926	0.0381179
	ENSMUSG00000028551	0.456062	0.0381774
	ENSMUSG00000032231	0.570621	0.0381802
	ENSMUSG00000038582	-0.571932	0.0382417
	ENSMUSG00000032076	-1.06562	0.0385457
	ENSMUSG00000045932	-0.555386	0.0385997
	ENSMUSG00000029004	-0.586228	0.0386118
	ENSMUSG00000021070	0.5303	0.0387528
	ENSMUSG00000015854	2.44614	0.039052
	ENSMUSG00000034226	2.09965	0.0391388
	ENSMUSG00000068240	0.459613	0.0391855
	ENSMUSG00000021217	0.853845	0.0392187
	ENSMUSG00000032515	1.04919	0.0392637
	ENSMUSG00000048216	-1.12809	0.0392761
	ENSMUSG00000058454	-0.536033	0.039277
	ENSMUSG00000024661	0.930669	0.0394125
	ENSMUSG00000027763	-0.457079	0.039566
	ENSMUSG00000020638	-0.630264	0.0396125
	ENSMUSG00000033161	-0.579816	0.0397105
	ENSMUSG00000073386	3.02838	0.0397207
	ENSMUSG00000033799	-0.772803	0.0397484
	ENSMUSG00000021583	-0.63884	0.0400757
	ENSMUSG00000027009	-0.743401	0.0402805
	ENSMUSG00000090877	1.55501	0.040548
	ENSMUSG00000025203	-0.612292	0.0405736
	ENSMUSG00000031659	-0.590344	0.0408549
	ENSMUSG00000039853	-0.626959	0.0410981
	ENSMUSG00000000359	0.929188	0.0411535
	ENSMUSG00000016179	2.67279	0.0412057
	ENSMUSG00000031642	-0.519722	0.0413261
	ENSMUSG00000047747	1.01774	0.0413284
	ENSMUSG00000030337	-0.634996	0.0413317
	ENSMUSG00000071076	0.625657	0.041359
	ENSMUSG00000015943	0.622944	0.0413759
	ENSMUSG00000003814	0.452131	0.0414228
	ENSMUSG00000028197	0.770223	0.0414855
	ENSMUSG00000018654	-0.544086	0.041508
	ENSMUSG00000024538	0.92313	0.0416679
	ENSMUSG00000021792	0.506842	0.04167
	ENSMUSG00000063457	0.435894	0.0418307
	ENSMUSG00000041935	-0.482486	0.04194
	ENSMUSG00000061143	-0.55148	0.041943
	ENSMUSG00000019124	-0.617248	0.0419534
	ENSMUSG00000054905	2.68464	0.0419614
	ENSMUSG00000025932	-0.581018	0.0421942
	ENSMUSG00000028364	0.778643	0.0423015
	ENSMUSG00000068739	0.457937	0.0423492
	ENSMUSG00000006179	-0.673431	0.0424731
	ENSMUSG00000030069	2.39657	0.0425242
	ENSMUSG00000026304	1.21864	0.0425429
	ENSMUSG00000030660	-0.501721	0.0425704
	ENSMUSG00000010830	0.537551	0.0426012
	ENSMUSG00000023031	1.11245	0.0426427
	ENSMUSG00000040855	1.01668	0.0427507
	ENSMUSG00000030096	-0.460242	0.042969
	ENSMUSG00000025794	0.437624	0.0430193
	ENSMUSG00000015189	-0.474862	0.0432017
	ENSMUSG00000033847	-1.4099	0.0433114
	ENSMUSG00000039753	0.512375	0.0433503
	ENSMUSG00000031666	-0.517822	0.0436043
	ENSMUSG00000034993	0.450412	0.0436465
	ENSMUSG00000007827	-0.627126	0.0437522
	ENSMUSG00000040229	-0.653506	0.0438052
	ENSMUSG00000063011	0.441011	0.0439595
	ENSMUSG00000015652	0.540565	0.0439805
	ENSMUSG00000029086	1.50054	0.043985
	ENSMUSG00000025019	-0.576727	0.0440065
	ENSMUSG00000007892	0.570135	0.0440169
	ENSMUSG00000009470	-0.452799	0.044048
	ENSMUSG00000024887	-0.526758	0.0441499
	ENSMUSG00000056608	-0.494191	0.0442348
	ENSMUSG00000021366	-0.495403	0.044277
	ENSMUSG00000059291	0.439458	0.044299
	ENSMUSG00000043219	-0.989138	0.0444211
	ENSMUSG00000038803	0.863628	0.0444957
	ENSMUSG00000034463	-0.473855	0.0447076
	ENSMUSG00000041696	1.2819	0.0448019
	ENSMUSG00000044966	-1.06119	0.0448683
	ENSMUSG00000025531	-0.494067	0.0449012
	ENSMUSG00000029310	0.465057	0.0452216
	ENSMUSG00000004296	-1.70131	0.0452459
	ENSMUSG00000067288	0.451232	0.0453422
	ENSMUSG00000025340	0.500952	0.0453648
	ENSMUSG00000029414	-0.547626	0.0454109
	ENSMUSG00000090733	0.443099	0.045427
	ENSMUSG00000020803	0.472799	0.0455099
	ENSMUSG00000028859	1.37094	0.0455448
	ENSMUSG00000024713	1.10341	0.0456403
	ENSMUSG00000025469	-1.14594	0.045915
	ENSMUSG00000051344	-0.555816	0.0459347
	ENSMUSG00000027220	-0.725592	0.0459389
	ENSMUSG00000027276	0.688214	0.0459781
	ENSMUSG00000041959	0.445508	0.0460031
	ENSMUSG00000004371	1.25343	0.0460875
	ENSMUSG00000042265	1.14139	0.0461276
	ENSMUSG00000032968	2.40516	0.0461365
	ENSMUSG00000028583	1.45691	0.0461739
	ENSMUSG00000019970	0.452228	0.0461907
	ENSMUSG00000029671	2.2029	0.0464415
	ENSMUSG00000096225	2.63255	0.0467421
	ENSMUSG00000027208	1.25489	0.0468373
	ENSMUSG00000056071	3.11693	0.047069
	ENSMUSG00000010051	0.971893	0.0471025
	ENSMUSG00000025069	0.94028	0.0473799
	ENSMUSG00000001025	0.430552	0.0473991
	ENSMUSG00000054942	-0.588643	0.0475083
	ENSMUSG00000056054	3.27586	0.047518
	ENSMUSG00000042826	-0.598912	0.047519
	ENSMUSG00000022584	1.02276	0.0475723
	ENSMUSG00000031540	-0.463948	0.0478125
	ENSMUSG00000022474	0.826947	0.0481743
	ENSMUSG00000047675	0.425073	0.0483662
	ENSMUSG00000032491	0.780161	0.0485552
	ENSMUSG00000072501	-0.451998	0.0485608
	ENSMUSG00000020836	-0.570638	0.0485722
	ENSMUSG00000054793	0.89125	0.0485836
	ENSMUSG00000039770	0.566511	0.0485924
	ENSMUSG00000033671	-0.479135	0.04867
	ENSMUSG00000055320	-0.457077	0.0488195
	ENSMUSG00000020573	-0.541317	0.049124
	ENSMUSG00000061111	0.48178	0.0491432
	ENSMUSG00000061186	-0.529845	0.0492062
	ENSMUSG00000050332	-0.523077	0.0493488
	ENSMUSG00000000693	-0.452275	0.0494053
	ENSMUSG00000019359	-1.1815	0.0494403
	ENSMUSG00000024856	0.472546	0.0494496
	ENSMUSG00000021624	-0.730405	0.0496368
	ENSMUSG00000033467	0.534876	0.0496871
	ENSMUSG00000040339	-0.440733	0.0498394
	ENSMUSG00000027776	2.42247	0.0498601
	ENSMUSG00000032026	0.472778	0.0498786
	ENSMUSG00000025362	0.418638	0.0502021
	ENSMUSG00000000594	-0.425682	0.0503279
	ENSMUSG00000030782	1.02493	0.0504793
	ENSMUSG00000021047	1.13454	0.0505876
	ENSMUSG00000066440	-0.501495	0.050648
	ENSMUSG00000042333	-1.01245	0.0508296
	ENSMUSG00000040557	-0.648832	0.0509824
	ENSMUSG00000055839	0.449158	0.0511561
	ENSMUSG00000042029	-0.697411	0.051311
	ENSMUSG00000026564	-0.841756	0.0513111
	ENSMUSG00000044894	0.612731	0.051423
	ENSMUSG00000063767	0.818483	0.0517335
	ENSMUSG00000025473	0.836744	0.0518425
	ENSMUSG00000030583	-0.551556	0.0520233
	ENSMUSG00000020123	1.23029	0.0520281
	ENSMUSG00000039116	-0.454311	0.0521041
	ENSMUSG00000047793	-1.47929	0.0521048
	ENSMUSG00000032549	-0.745329	0.0522043
	ENSMUSG00000032281	0.866559	0.0524568
	ENSMUSG00000038236	-0.592346	0.052499
	ENSMUSG00000031951	-0.602623	0.0525024
	ENSMUSG00000030287	-0.487688	0.0525521
	ENSMUSG00000031502	0.570676	0.0525861
	ENSMUSG00000020634	-0.532249	0.0525906
	ENSMUSG00000028124	1.09697	0.0527466
	ENSMUSG00000024076	3.75431	0.0528507
	ENSMUSG00000039384	0.539938	0.0529303
	ENSMUSG00000079523	0.449522	0.0529482
	ENSMUSG00000043183	-0.566879	0.0530057
	ENSMUSG00000026458	-1.13691	0.0530965
	ENSMUSG00000044103	2.33201	0.0531701
	ENSMUSG00000062372	-3.95141	0.0531846
	ENSMUSG00000035365	-0.605565	0.0532142
	ENSMUSG00000020205	0.565137	0.0532731
	ENSMUSG00000034601	-0.617539	0.0534704
	ENSMUSG00000015575	0.451845	0.053636
	ENSMUSG00000022887	-0.709542	0.05373
	ENSMUSG00000015396	-0.647223	0.0538275
	ENSMUSG00000033209	-0.578573	0.0538452
	ENSMUSG00000062825	0.411866	0.0540514
	ENSMUSG00000024777	0.48226	0.0541605
	ENSMUSG00000024011	1.77344	0.0543751
	ENSMUSG00000015094	0.45504	0.0544637
	ENSMUSG00000039103	-0.566697	0.0544954
	ENSMUSG00000025508	0.510349	0.0545902
	ENSMUSG00000041220	-0.752306	0.0547198
	ENSMUSG00000075289	-0.822364	0.0547451
	ENSMUSG00000040488	-0.433576	0.0548016
	ENSMUSG00000033904	-0.523274	0.0548775
	ENSMUSG00000056536	-0.457814	0.0548897
	ENSMUSG00000025586	1.01848	0.0548902
	ENSMUSG00000063506	-0.784589	0.0548942
	ENSMUSG00000020646	1.17329	0.0549778
	ENSMUSG00000029005	1.02079	0.0550939
	ENSMUSG00000029126	1.05864	0.055141
	ENSMUSG00000033721	-0.459974	0.0551795
	ENSMUSG00000015092	0.463262	0.0552483
	ENSMUSG00000030275	-0.665537	0.0552827
	ENSMUSG00000073002	0.812268	0.0553891
	ENSMUSG00000032024	1.25606	0.0554052
	ENSMUSG00000020658	-0.82258	0.0554653
	ENSMUSG00000037470	-0.569823	0.0554888
	ENSMUSG00000021067	-0.479759	0.0556554
	ENSMUSG00000056069	-0.501264	0.0556577
	ENSMUSG00000047139	0.557159	0.0557396
	ENSMUSG00000054690	0.816243	0.0558773
	ENSMUSG00000033508	3.07186	0.0559704
	ENSMUSG00000017167	-0.697021	0.0560072
	ENSMUSG00000057604	1.15574	0.0560385
	ENSMUSG00000073599	0.720965	0.0561183
	ENSMUSG00000070469	-0.920464	0.0561917
	ENSMUSG00000026475	1.15108	0.0562052
	ENSMUSG00000022548	2.73523	0.0562425
	ENSMUSG00000035168	-0.461099	0.0564361
	ENSMUSG00000038914	-0.451034	0.0564452
	ENSMUSG00000002602	-0.418657	0.0565012
	ENSMUSG00000032344	-0.555262	0.0565072
	ENSMUSG00000020020	-1.25066	0.0565623
	ENSMUSG00000026442	0.941945	0.05663
	ENSMUSG00000042594	-0.506091	0.0568705
	ENSMUSG00000045502	1.90917	0.0568976
	ENSMUSG00000035829	-0.628119	0.0569104
	ENSMUSG00000031517	4.45764	0.05692
	ENSMUSG00000024146	0.464883	0.0573313
	ENSMUSG00000015312	0.962482	0.0573854
	ENSMUSG00000113061	0.437393	0.0574488
	ENSMUSG00000050953	0.40377	0.057483
	ENSMUSG00000032724	0.607596	0.0575702
	ENSMUSG00000038056	-0.464183	0.057588
	ENSMUSG00000039542	0.986971	0.0578985
	ENSMUSG00000026437	-0.968602	0.057956
	ENSMUSG00000040195	-0.498131	0.0580039
	ENSMUSG00000049164	-0.611203	0.0582058
	ENSMUSG00000028081	0.407611	0.0582307
	ENSMUSG00000074220	-0.80278	0.058277
	ENSMUSG00000041841	0.469906	0.0583215
	ENSMUSG00000042406	0.487424	0.058364
	ENSMUSG00000025262	-0.705201	0.0584071
	ENSMUSG00000040661	-0.478624	0.0586075
	ENSMUSG00000020601	-0.690414	0.0586611
	ENSMUSG00000032624	-0.48165	0.0587765
	ENSMUSG00000066357	-0.505783	0.0588856
	ENSMUSG00000059273	-0.448638	0.0589974
	ENSMUSG00000028367	0.43361	0.0590346
	ENSMUSG00000016024	1.86105	0.0590891
	ENSMUSG00000078877	-1.1244	0.0591048
	ENSMUSG00000031378	-0.489747	0.0592088
	ENSMUSG00000048732	-0.72013	0.0595868
	ENSMUSG00000026601	-1.33077	0.0596146
	ENSMUSG00000079260	-0.670543	0.0598318
	ENSMUSG00000031340	1.84917	0.0599266
	ENSMUSG00000031613	1.22139	0.0599731
	ENSMUSG00000029998	-0.432829	0.0599916
	ENSMUSG00000023830	-0.817232	0.060163
	ENSMUSG00000023961	-0.619671	0.0603955
	ENSMUSG00000060981	1.88875	0.0604448
	ENSMUSG00000042323	-0.434737	0.0605074
	ENSMUSG00000007682	-0.903965	0.0606824
	ENSMUSG00000005057	0.700733	0.0607101
	ENSMUSG00000027221	1.26317	0.0607783
	ENSMUSG00000066829	-0.547483	0.0608632
	ENSMUSG00000049521	-0.518943	0.0609799
	ENSMUSG00000038068	0.755173	0.0610556
	ENSMUSG00000052707	-0.435572	0.0610773
	ENSMUSG00000020029	-0.414255	0.0614457
	ENSMUSG00000004933	-0.694612	0.0616792
	ENSMUSG00000023341	-0.694756	0.0617879
	ENSMUSG00000060716	-0.64378	0.0618233
	ENSMUSG00000036136	0.879582	0.0619046
	ENSMUSG00000035202	1.07038	0.0619128
	ENSMUSG00000032291	0.660852	0.0619865
	ENSMUSG00000043811	1.25163	0.0620516
	ENSMUSG00000013921	0.896321	0.0621032
	ENSMUSG00000027474	1.00568	0.0621081
	ENSMUSG00000028909	-0.796796	0.0621182
	ENSMUSG00000018707	-0.52519	0.0622542
	ENSMUSG00000040010	-0.500594	0.062407
	ENSMUSG00000034218	-0.792749	0.0624435
	ENSMUSG00000049103	-0.643183	0.0624702
	ENSMUSG00000017756	-0.435241	0.0626185
	ENSMUSG00000038025	-0.447425	0.0626299
	ENSMUSG00000027224	1.48048	0.0626345
	ENSMUSG00000015837	0.439817	0.0626454
	ENSMUSG00000024371	1.79623	0.0627408
	ENSMUSG00000071644	0.3985	0.0627803
	ENSMUSG00000035828	0.573724	0.062818
	ENSMUSG00000052632	-0.712277	0.0629973
	ENSMUSG00000061603	-1.16475	0.063055
	ENSMUSG00000051379	-0.612085	0.0631632
	ENSMUSG00000046223	0.656548	0.0632307
	ENSMUSG00000031740	0.967343	0.0633637
	ENSMUSG00000046157	-0.674803	0.0634697
	ENSMUSG00000037669	-0.447475	0.0635983
	ENSMUSG00000014704	-0.641915	0.0637106
	ENSMUSG00000007880	-0.430856	0.063732
	ENSMUSG00000034684	-0.421014	0.0637808
	ENSMUSG00000052727	-0.507135	0.063874
	ENSMUSG00000061397	4.34042	0.0639464
	ENSMUSG00000049658	-0.467543	0.0640292
	ENSMUSG00000038290	-0.436141	0.0640411
	ENSMUSG00000036362	-0.664499	0.0640435
	ENSMUSG00000015134	1.52261	0.0641275
	ENSMUSG00000029405	-0.406962	0.064216
	ENSMUSG00000063275	0.525394	0.0642958
	ENSMUSG00000022451	0.42819	0.0644251
	ENSMUSG00000020473	0.847319	0.0644282
	ENSMUSG00000031732	-0.481725	0.0644589
	ENSMUSG00000040209	-0.478034	0.0644856
	ENSMUSG00000034751	-0.535314	0.0645079
	ENSMUSG00000053560	0.435181	0.0645162
	ENSMUSG00000053475	2.00711	0.0645815
	ENSMUSG00000024678	1.09938	0.0646756
	ENSMUSG00000048096	1.21722	0.0646871
	ENSMUSG00000110444	-0.609357	0.0647125
	ENSMUSG00000020437	-0.470486	0.0650589
	ENSMUSG00000006731	-0.444057	0.0650884
	ENSMUSG00000039156	-0.438722	0.0652585
	ENSMUSG00000062328	0.389697	0.0653457
	ENSMUSG00000030693	1.88126	0.0653918
	ENSMUSG00000038274	0.527863	0.0654057
	ENSMUSG00000029775	-0.438585	0.0654515
	ENSMUSG00000030432	0.415971	0.0654873
	ENSMUSG00000026581	1.84899	0.0655998
	ENSMUSG00000033256	0.687211	0.0656245
	ENSMUSG00000022403	0.400911	0.0656555
	ENSMUSG00000027951	-0.440939	0.0663092
	ENSMUSG00000018287	0.453071	0.0663217
	ENSMUSG00000039191	-0.412772	0.066418
	ENSMUSG00000025330	-0.507526	0.0665659
	ENSMUSG00000050029	-0.434607	0.0666334
	ENSMUSG00000035547	-0.75118	0.0666547
	ENSMUSG00000042350	-0.458358	0.0669638
	ENSMUSG00000031022	-2.05985	0.0669962
	ENSMUSG00000020186	0.699657	0.0671939
	ENSMUSG00000033855	-0.629785	0.0672026
	ENSMUSG00000033792	-0.546163	0.0672578
	ENSMUSG00000079487	-0.574306	0.0673144
	ENSMUSG00000032011	0.565402	0.0676009
	ENSMUSG00000030744	0.429118	0.0678129
	ENSMUSG00000028494	1.368	0.06785
	ENSMUSG00000020647	-0.520891	0.067887
	ENSMUSG00000023903	-0.683605	0.0679234
	ENSMUSG00000021374	-0.424708	0.0680504
	ENSMUSG00000096606	2.30348	0.0680668
	ENSMUSG00000036698	-0.515986	0.0680971
	ENSMUSG00000030790	1.39602	0.0681419
	ENSMUSG00000030739	1.0218	0.0682378
	ENSMUSG00000026121	-1.21473	0.0685971
	ENSMUSG00000057110	-0.43541	0.0686738
	ENSMUSG00000020485	0.459611	0.0687559
	ENSMUSG00000004151	-0.717331	0.0687799
	ENSMUSG00000039568	0.561924	0.0688058
	ENSMUSG00000035104	1.31435	0.0688983
	ENSMUSG00000035890	0.430487	0.0692471
	ENSMUSG00000033039	-0.707244	0.069388
	ENSMUSG00000034462	-0.422194	0.0694349
	ENSMUSG00000043940	-0.433054	0.0694555
	ENSMUSG00000027947	-0.561995	0.0698092
	ENSMUSG00000048482	-0.685104	0.0698155
	ENSMUSG00000031283	1.85879	0.0698276
	ENSMUSG00000049625	-0.489736	0.0698514
	ENSMUSG00000050737	0.40989	0.0701914
	ENSMUSG00000021765	0.845257	0.0703185
	ENSMUSG00000009772	-0.490951	0.0704361
	ENSMUSG00000028469	-0.813939	0.0705182
	ENSMUSG00000038371	-0.425457	0.0705849
	ENSMUSG00000008384	0.525976	0.070628
	ENSMUSG00000034422	-0.58298	0.0706434
	ENSMUSG00000020875	2.33813	0.0709928
	ENSMUSG00000049916	-1.30055	0.0710016
	ENSMUSG00000025089	0.585443	0.0711489
	ENSMUSG00000054693	-0.388695	0.071248
	ENSMUSG00000025068	0.418451	0.0715073
	ENSMUSG00000078348	0.435769	0.0715288
	ENSMUSG00000040225	-0.527339	0.0716055
	ENSMUSG00000037772	0.462861	0.071695
	ENSMUSG00000034488	-0.908213	0.0718205
	ENSMUSG00000047959	-1.71257	0.071885
	ENSMUSG00000026944	-0.435838	0.0719167
	ENSMUSG00000047798	0.83901	0.0720444
	ENSMUSG00000022016	-0.438852	0.0720743
	ENSMUSG00000031229	-0.409157	0.0720828
	ENSMUSG00000047036	-0.406544	0.072187
	ENSMUSG00000019577	1.06529	0.0723188
	ENSMUSG00000053318	-0.720747	0.0723719
	ENSMUSG00000039529	0.623818	0.072432
	ENSMUSG00000030322	-0.65737	0.0724808
	ENSMUSG00000042870	0.556665	0.0727633
	ENSMUSG00000037795	-0.449098	0.07282
	ENSMUSG00000004846	0.412472	0.0728611
	ENSMUSG00000043557	0.686738	0.0728975
	ENSMUSG00000057315	0.772898	0.0729228
	ENSMUSG00000030849	-0.713238	0.0729993
	ENSMUSG00000029475	-0.452003	0.0730032
	ENSMUSG00000079092	2.80136	0.0731225
	ENSMUSG00000044258	1.51795	0.0731505
	ENSMUSG00000064061	-0.461325	0.0733555
	ENSMUSG00000010095	0.465276	0.0734511
	ENSMUSG00000036158	0.621838	0.0735221
	ENSMUSG00000032802	0.606302	0.0735992
	ENSMUSG00000045382	0.534279	0.0736
	ENSMUSG00000032246	2.38003	0.0736091
	ENSMUSG00000025279	-1.49913	0.0736412
	ENSMUSG00000018930	1.89169	0.0736502
	ENSMUSG00000024067	0.440627	0.0736574
	ENSMUSG00000042367	0.700653	0.0737971
	ENSMUSG00000000753	1.12296	0.0738063
	ENSMUSG00000020593	-0.472195	0.073836
	ENSMUSG00000020871	-0.986182	0.0738606
	ENSMUSG00000019558	0.417652	0.0738692
	ENSMUSG00000039621	-0.428626	0.0739114
	ENSMUSG00000035783	0.849997	0.073988
	ENSMUSG00000036299	0.457953	0.074004
	ENSMUSG00000036155	-0.500383	0.0740227
	ENSMUSG00000040785	-0.41668	0.0740604
	ENSMUSG00000026080	-1.08088	0.0741548
	ENSMUSG00000030413	1.63562	0.0744045
	ENSMUSG00000046768	0.800422	0.0745802
	ENSMUSG00000005338	1.55077	0.0747269
	ENSMUSG00000023942	-0.708861	0.0747313
	ENSMUSG00000007039	0.400195	0.074809
	ENSMUSG00000028556	-0.4101	0.0749226
	ENSMUSG00000052917	-0.467954	0.075001
	ENSMUSG00000024534	1.21324	0.0750578
	ENSMUSG00000021271	-0.580015	0.0751202
	ENSMUSG00000031314	-0.418772	0.0753035
	ENSMUSG00000042046	-0.46916	0.075804
	ENSMUSG00000022801	-0.598734	0.0759101
	ENSMUSG00000041734	-0.43727	0.0762871
	ENSMUSG00000039960	-0.412143	0.0763933
	ENSMUSG00000003279	0.901504	0.0764927
	ENSMUSG00000021815	-0.804757	0.0766736
	ENSMUSG00000032411	-0.458201	0.0768061
	ENSMUSG00000038880	0.57739	0.0770622
	ENSMUSG00000018459	-1.11335	0.0770973
	ENSMUSG00000031266	0.632421	0.0771393
	ENSMUSG00000056629	0.51124	0.0773034
	ENSMUSG00000090698	0.784782	0.0773313
	ENSMUSG00000048058	0.648659	0.077337
	ENSMUSG00000001227	0.469209	0.0774015
	ENSMUSG00000025323	-0.755219	0.0774225
	ENSMUSG00000024048	0.424682	0.0775691
	ENSMUSG00000006522	2.55813	0.077616
	ENSMUSG00000020954	-0.411724	0.0777151
	ENSMUSG00000037646	-0.538316	0.0777302
	ENSMUSG00000022651	2.97049	0.0778375
	ENSMUSG00000063488	-0.604625	0.0778717
	ENSMUSG00000031585	0.440654	0.0779004
	ENSMUSG00000038812	0.435913	0.0779008
	ENSMUSG00000021670	-0.496876	0.0781241
	ENSMUSG00000030029	-0.499501	0.0781672
	ENSMUSG00000021767	-0.483986	0.0782176
	ENSMUSG00000021211	2.23701	0.0783805
	ENSMUSG00000028649	-0.395172	0.0787293
	ENSMUSG00000055717	-0.708879	0.0787763
	ENSMUSG00000001656	2.71071	0.0788915
	ENSMUSG00000033763	-0.465541	0.0790604
	ENSMUSG00000032501	0.40981	0.0790879
	ENSMUSG00000069895	-0.420968	0.0792859
	ENSMUSG00000021171	-0.418238	0.079415
	ENSMUSG00000027661	0.815628	0.0794955
	ENSMUSG00000073433	0.664787	0.079538
	ENSMUSG00000032340	-0.410241	0.0796638
	ENSMUSG00000059013	0.871	0.079682
	ENSMUSG00000041341	-0.431567	0.0796892
	ENSMUSG00000045294	-0.404986	0.0797442
	ENSMUSG00000020423	1.01038	0.0797663
	ENSMUSG00000056531	-0.638042	0.0799101
	ENSMUSG00000029576	1.60802	0.0799668
	ENSMUSG00000025266	-0.431073	0.0800036
	ENSMUSG00000018339	1.37137	0.0800261
	ENSMUSG00000056427	0.634699	0.0801472
	ENSMUSG00000084786	0.48631	0.0801594
	ENSMUSG00000042473	-0.447844	0.0803023
	ENSMUSG00000021508	0.778686	0.0804072
	ENSMUSG00000006678	-0.491848	0.0806208
	ENSMUSG00000035557	1.28706	0.0806724
	ENSMUSG00000020653	0.529473	0.0807322
	ENSMUSG00000051339	-0.509236	0.0807952
	ENSMUSG00000022663	0.444191	0.0808093
	ENSMUSG00000036333	-0.40781	0.0810733
	ENSMUSG00000027953	0.460052	0.0810736
	ENSMUSG00000007805	0.863033	0.0811473
	ENSMUSG00000059108	2.47011	0.0815315
	ENSMUSG00000022299	-0.44562	0.0815421
	ENSMUSG00000026276	-0.883091	0.0815735
	ENSMUSG00000055204	-0.400418	0.0816452
	ENSMUSG00000020649	-0.541674	0.0816769
	ENSMUSG00000046049	-1.61437	0.0818283
	ENSMUSG00000047407	0.371564	0.0818398
	ENSMUSG00000036097	-0.689219	0.0819089
	ENSMUSG00000036256	1.07342	0.0819485
	ENSMUSG00000026688	0.447755	0.0820377
	ENSMUSG00000042357	1.28457	0.0820935
	ENSMUSG00000069792	2.07875	0.0821189
	ENSMUSG00000047562	1.28451	0.0821257
	ENSMUSG00000031298	2.36629	0.0822809
	ENSMUSG00000073557	-0.42198	0.0823047
	ENSMUSG00000046185	-0.593409	0.0823327
	ENSMUSG00000025746	2.64123	0.082393
	ENSMUSG00000041881	0.473681	0.0824876
	ENSMUSG00000020937	-0.478461	0.0825466
	ENSMUSG00000078945	-0.482802	0.0825563
	ENSMUSG00000078817	1.93513	0.0826891
	ENSMUSG00000078490	-0.973336	0.0827031
	ENSMUSG00000059070	0.455123	0.0830352
	ENSMUSG00000035150	-0.389069	0.0831656
	ENSMUSG00000047878	1.16356	0.0832351
	ENSMUSG00000037270	-0.416434	0.0833182
	ENSMUSG00000028266	0.436661	0.0834071
	ENSMUSG00000022433	0.402151	0.083516
	ENSMUSG00000030830	-0.424418	0.0835223
	ENSMUSG00000038085	1.83186	0.0835592
	ENSMUSG00000005534	-0.390154	0.0838706
	ENSMUSG00000042082	-0.41908	0.0839098
	ENSMUSG00000001029	0.723875	0.0839597
	ENSMUSG00000042675	0.721561	0.0840338
	ENSMUSG00000037921	-0.784329	0.0841585
	ENSMUSG00000005886	-0.439497	0.0841808
	ENSMUSG00000039616	0.51713	0.0842808
	ENSMUSG00000047330	1.71673	0.0844767
	ENSMUSG00000012848	0.374271	0.0846887
	ENSMUSG00000033307	0.468399	0.0847395
	ENSMUSG00000070639	-0.438505	0.0848499
	ENSMUSG00000001661	0.909083	0.0849425
	ENSMUSG00000043822	0.587113	0.0849484
	ENSMUSG00000046997	-0.959854	0.0850496
	ENSMUSG00000020439	0.398954	0.0850696
	ENSMUSG00000079610	-0.763262	0.0851298
	ENSMUSG00000024424	0.445453	0.0851449
	ENSMUSG00000052957	0.681015	0.0851505
	ENSMUSG00000021311	-0.459031	0.0851593
	ENSMUSG00000066721	-0.80581	0.0852662
	ENSMUSG00000043342	0.937115	0.0852996
	ENSMUSG00000045659	-0.464346	0.08546
	ENSMUSG00000031824	0.621822	0.0856138
	ENSMUSG00000001289	0.51145	0.0856537
	ENSMUSG00000024953	0.821407	0.0858114
	ENSMUSG00000025195	-0.50116	0.0859983
	ENSMUSG00000052889	-0.522089	0.0860809
	ENSMUSG00000024830	0.499908	0.0862012
	ENSMUSG00000022094	0.381316	0.0862641
	ENSMUSG00000039232	1.19125	0.0863314
	ENSMUSG00000079470	-0.594244	0.0864714
	ENSMUSG00000034040	1.02984	0.0865255
	ENSMUSG00000070327	-0.740386	0.0867229
	ENSMUSG00000031503	0.548018	0.0868199
	ENSMUSG00000022641	-0.460926	0.0869054
	ENSMUSG00000004665	0.424217	0.0869152
	ENSMUSG00000041515	-0.38276	0.0870113
	ENSMUSG00000039936	-0.412137	0.0870743
	ENSMUSG00000026536	-0.473317	0.0871728
	ENSMUSG00000023905	0.362949	0.0873757
	ENSMUSG00000071655	0.388468	0.0874439
	ENSMUSG00000019966	-0.505294	0.087499
	ENSMUSG00000003355	0.612028	0.0875983
	ENSMUSG00000046352	2.04907	0.0878678
	ENSMUSG00000028034	-0.380474	0.0878854
	ENSMUSG00000031103	-0.409237	0.08792
	ENSMUSG00000065990	0.42264	0.0879356
	ENSMUSG00000021597	-0.474266	0.0879706
	ENSMUSG00000019278	2.27778	0.0880224
	ENSMUSG00000041482	-0.689491	0.0881912
	ENSMUSG00000068015	-0.441057	0.0882675
	ENSMUSG00000044452	-0.42663	0.0883006
	ENSMUSG00000029769	-0.490908	0.0883544
	ENSMUSG00000032518	0.368812	0.0883685
	ENSMUSG00000022614	0.399241	0.0883905
	ENSMUSG00000032334	0.885019	0.0883977
	ENSMUSG00000033282	-0.573964	0.0884144
	ENSMUSG00000002332	0.437325	0.0884342
	ENSMUSG00000038384	-0.436447	0.0886121
	ENSMUSG00000049555	-0.842604	0.0887148
	ENSMUSG00000000982	1.85743	0.0887283
	ENSMUSG00000038866	-0.44756	0.0887718
	ENSMUSG00000049502	-0.397986	0.0888006
	ENSMUSG00000045665	0.427823	0.0889779
	ENSMUSG00000054641	2.06533	0.0890048
	ENSMUSG00000007817	-0.401947	0.0890676
	ENSMUSG00000068523	0.434177	0.0894382
	ENSMUSG00000026384	-0.518076	0.0894544
	ENSMUSG00000017897	-1.02077	0.089501
	ENSMUSG00000041075	-0.40193	0.0895564
	ENSMUSG00000024911	0.431986	0.089632
	ENSMUSG00000062545	-1.52249	0.0897955
	ENSMUSG00000009185	1.44893	0.089945
	ENSMUSG00000026131	-0.580472	0.0902409
	ENSMUSG00000026042	0.684897	0.0903914
	ENSMUSG00000075014	-2.25739	0.0904622
	ENSMUSG00000009035	0.386906	0.0905941
	ENSMUSG00000040093	-0.492649	0.0908998
	ENSMUSG00000053101	-0.721872	0.0909416
	ENSMUSG00000034854	-0.488666	0.0910291
	ENSMUSG00000037652	-0.400007	0.0913075
	ENSMUSG00000033819	0.45416	0.0913572
	ENSMUSG00000020486	0.684424	0.0915744
	ENSMUSG00000023051	0.436273	0.0915827
	ENSMUSG00000035933	-0.45449	0.0916218
	ENSMUSG00000031375	0.70049	0.0917
	ENSMUSG00000033004	-0.391925	0.0918277
	ENSMUSG00000028476	-0.480406	0.0919528
	ENSMUSG00000030149	-0.811056	0.0921217
	ENSMUSG00000067713	0.822603	0.0922579
	ENSMUSG00000040848	-0.388021	0.0922972
	ENSMUSG00000009633	3.37481	0.0923215
	ENSMUSG00000068284	-0.430994	0.0924009
	ENSMUSG00000037119	-0.4598	0.092423
	ENSMUSG00000034159	3.10568	0.0924268
	ENSMUSG00000017607	-0.481304	0.092505
	ENSMUSG00000012609	-0.465836	0.0925182
	ENSMUSG00000003429	0.382991	0.0925476
	ENSMUSG00000021062	1.5041	0.0927546
	ENSMUSG00000009545	0.928235	0.0928288
	ENSMUSG00000003545	0.654871	0.092927
	ENSMUSG00000021185	-0.903293	0.0930563
	ENSMUSG00000011179	-0.35813	0.0930828
	ENSMUSG00000028763	-0.371066	0.093129
	ENSMUSG00000025283	0.387139	0.0932565
	ENSMUSG00000017344	1.75546	0.0932977
	ENSMUSG00000023022	0.385006	0.0933388
	ENSMUSG00000033458	-0.651009	0.0938629
	ENSMUSG00000028212	-0.501765	0.0939981
	ENSMUSG00000001930	0.533841	0.0940988
	ENSMUSG00000041377	1.99685	0.0941051
	ENSMUSG00000054659	-1.40092	0.0943663
	ENSMUSG00000044548	0.827812	0.0944227
	ENSMUSG00000074199	Inf	0.0944234
	ENSMUSG00000002289	2.04514	0.0944809
	ENSMUSG00000001105	0.43552	0.0944903
	ENSMUSG00000029915	-0.431699	0.0945474
	ENSMUSG00000028195	0.920604	0.0945894
	ENSMUSG00000027641	-0.473924	0.0946299
	ENSMUSG00000014498	-0.527989	0.0946636
	ENSMUSG00000051439	1.47676	0.094739
	ENSMUSG00000050359	3.26953	0.0947696
	ENSMUSG00000015247	0.455972	0.0948049
	ENSMUSG00000037185	0.596102	0.0948336
	ENSMUSG00000068245	-0.666471	0.094863
	ENSMUSG00000057841	0.360882	0.095062
	ENSMUSG00000033444	-0.404281	0.0951735
	ENSMUSG00000057322	0.378393	0.0951901
	ENSMUSG00000029598	-0.379857	0.0952452
	ENSMUSG00000022554	0.479096	0.0952761
	ENSMUSG00000022340	1.50201	0.0953622
	ENSMUSG00000051285	-0.507142	0.0954254
	ENSMUSG00000038172	-0.386365	0.0954273
	ENSMUSG00000054256	0.893859	0.0954975
	ENSMUSG00000029061	0.891688	0.0956
	ENSMUSG00000038871	0.45894	0.095699
	ENSMUSG00000028780	1.17045	0.0958586
	ENSMUSG00000046337	-2.17541	0.0959127
	ENSMUSG00000041313	-0.396519	0.0959428
	ENSMUSG00000041688	-0.623147	0.0960059
	ENSMUSG00000032387	0.96477	0.0961054
	ENSMUSG00000074457	0.985866	0.0961762
	ENSMUSG00000027999	0.522876	0.0962148
	ENSMUSG00000079434	-1.73732	0.0963105
	ENSMUSG00000027230	1.18755	0.0964936
	ENSMUSG00000032487	1.16776	0.0966046
	ENSMUSG00000020363	1.3645	0.0966302
	ENSMUSG00000031808	0.381133	0.0967279
	ENSMUSG00000031583	-0.545505	0.0967415
	ENSMUSG00000061983	0.351438	0.09697
	ENSMUSG00000014543	1.75766	0.097027
	ENSMUSG00000048264	-0.438151	0.097045
	ENSMUSG00000007041	0.36017	0.0970485
	ENSMUSG00000060962	1.60318	0.0970629
	ENSMUSG00000058806	1.30335	0.0970653
	ENSMUSG00000053007	-0.496844	0.097092
	ENSMUSG00000020444	0.505807	0.0971426
	ENSMUSG00000020681	-0.371149	0.0971527
	ENSMUSG00000018822	2.74562	0.0972968
	ENSMUSG00000040407	-0.392343	0.0973284
	ENSMUSG00000053317	0.499651	0.0973448
	ENSMUSG00000047084	0.435509	0.0973736
	ENSMUSG00000054312	0.489236	0.0974392
	ENSMUSG00000011752	0.362167	0.0974527
	ENSMUSG00000023224	1.5042	0.0976589
	ENSMUSG00000028447	0.416331	0.0978233
	ENSMUSG00000067818	0.883032	0.0981119
	ENSMUSG00000040472	0.446908	0.0981367
	ENSMUSG00000044279	2.4755	0.0981457
	ENSMUSG00000000184	-0.392968	0.0981564
	ENSMUSG00000034845	0.802463	0.098234
	ENSMUSG00000026829	-0.842815	0.0982724
	ENSMUSG00000032454	0.842673	0.0983439
	ENSMUSG00000018547	-0.50374	0.0984595
	ENSMUSG00000062252	4.2313	0.0988494
	ENSMUSG00000047686	3.51842	0.0988831
	ENSMUSG00000074342	-0.555657	0.0989187
	ENSMUSG00000038567	-1.89739	0.0989523
	ENSMUSG00000030669	4.35335	0.0992251
	ENSMUSG00000037563	0.361181	0.0993564
	ENSMUSG00000022361	-0.639645	0.0993894
	ENSMUSG00000018286	0.441069	0.0994866
	ENSMUSG00000044066	-0.475572	0.0995756
	ENSMUSG00000054091	0.521759	0.0995998
	ENSMUSG00000017404	0.353525	0.0996328
	ENSMUSG00000026921	0.875112	0.0997276
	ENSMUSG00000043017	0.729316	0.0998703
	ENSMUSG00000070972	0.52159	0.0999577
	ENSMUSG00000037872	1.75	0.0999643
	ENSMUSG00000054277	0.414813	0.10003
	ENSMUSG00000031290	0.865385	0.100135
	ENSMUSG00000004098	0.857112	0.100172
	ENSMUSG00000066861	-0.614884	0.100198
	ENSMUSG00000056144	-0.787191	0.100198
	ENSMUSG00000021318	-0.523662	0.100292
	ENSMUSG00000002732	0.915424	0.100302
	ENSMUSG00000032350	0.436509	0.100463
	ENSMUSG00000013974	2.34824	0.100479
	ENSMUSG00000025950	-0.353652	0.100491
	ENSMUSG00000022982	0.398656	0.1007
	ENSMUSG00000028597	1.31173	0.100789
	ENSMUSG00000067369	-0.468656	0.100806
	ENSMUSG00000022773	-0.621626	0.100874
	ENSMUSG00000022261	-0.373904	0.100877
	ENSMUSG00000090862	0.361138	0.100882
	ENSMUSG00000066643	-0.446074	0.100974
	ENSMUSG00000023041	Inf	0.101014
	ENSMUSG00000009927	0.357227	0.101322
	ENSMUSG00000068227	-0.464291	0.101391
	ENSMUSG00000024479	1.85013	0.101399
	ENSMUSG00000040829	-0.501386	0.101409
	ENSMUSG00000024533	0.434723	0.101426
	ENSMUSG00000026580	0.699706	0.101485
	ENSMUSG00000060063	0.981606	0.101584
	ENSMUSG00000037992	0.384043	0.10159
	ENSMUSG00000028053	-0.381932	0.101605
	ENSMUSG00000028029	0.373998	0.101619
	ENSMUSG00000046152	-0.50392	0.101652
	ENSMUSG00000026355	-0.459827	0.101808
	ENSMUSG00000034259	0.535734	0.101897
	ENSMUSG00000029322	2.08436	0.101901
	ENSMUSG00000079298	-0.970731	0.101945
	ENSMUSG00000041297	-0.389664	0.102276
	ENSMUSG00000050965	-0.396129	0.102299
	ENSMUSG00000023020	0.522682	0.102357
	ENSMUSG00000020814	0.724324	0.102387
	ENSMUSG00000025092	1.08134	0.102408
	ENSMUSG00000061482	1.89348	0.10252
	ENSMUSG00000020941	-0.394811	0.102561
	ENSMUSG00000034209	0.665964	0.102715
	ENSMUSG00000005836	1.5437	0.10272
	ENSMUSG00000074802	-0.429688	0.102951
	ENSMUSG00000078716	-0.958606	0.10298
	ENSMUSG00000062939	-1.26804	0.103093
	ENSMUSG00000028344	-0.489452	0.103174
	ENSMUSG00000021701	0.65953	0.103693
	ENSMUSG00000052942	-0.51012	0.103825
	ENSMUSG00000049811	0.968066	0.103842
	ENSMUSG00000041736	0.821008	0.103897
	ENSMUSG00000024242	-0.445322	0.103901
	ENSMUSG00000030772	0.684578	0.103928
	ENSMUSG00000042784	0.943798	0.103985
	ENSMUSG00000044244	-0.816626	0.10403
	ENSMUSG00000081534	1.10645	0.104045
	ENSMUSG00000038843	0.525325	0.104085
	ENSMUSG00000032855	-0.526642	0.104103
	ENSMUSG00000033032	0.629184	0.104177
	ENSMUSG00000004815	-0.545387	0.104295
	ENSMUSG00000037805	0.344394	0.104346
	ENSMUSG00000029090	-0.399205	0.104622
	ENSMUSG00000028701	-0.736805	0.104641
	ENSMUSG00000060487	1.62355	0.104685
	ENSMUSG00000046245	-0.436206	0.104789
	ENSMUSG00000043939	2.24307	0.104794
	ENSMUSG00000047497	0.510265	0.104806
	ENSMUSG00000036916	-0.42808	0.104816
	ENSMUSG00000050164	Inf	0.104858
	ENSMUSG00000075028	-0.584408	0.104894
	ENSMUSG00000030161	0.504008	0.10497
	ENSMUSG00000007613	-0.458557	0.105021
	ENSMUSG00000046785	-0.381487	0.1051
	ENSMUSG00000021549	-0.373724	0.105212
	ENSMUSG00000020307	0.402463	0.10525
	ENSMUSG00000018293	0.377562	0.105515
	ENSMUSG00000053580	-0.681697	0.105519
	ENSMUSG00000022579	1.16171	0.105602
	ENSMUSG00000028559	0.37078	0.105662
	ENSMUSG00000028047	0.757971	0.105673
	ENSMUSG00000078193	0.515764	0.105819
	ENSMUSG00000029122	-0.441288	0.105952
	ENSMUSG00000042569	0.456065	0.10607
	ENSMUSG00000045671	-0.399071	0.106089
	ENSMUSG00000026039	-0.488067	0.106166
	ENSMUSG00000024079	-0.476535	0.106301
	ENSMUSG00000022479	-0.45437	0.106318
	ENSMUSG00000043445	0.415352	0.106371
	ENSMUSG00000096916	-0.63304	0.106371
	ENSMUSG00000026024	-0.507438	0.10644
	ENSMUSG00000034111	-0.425631	0.10662
	ENSMUSG00000051579	0.976518	0.106644
	ENSMUSG00000032966	0.407636	0.106718
	ENSMUSG00000056824	Inf	0.106754
	ENSMUSG00000003226	-0.366522	0.10677
	ENSMUSG00000030144	2.42064	0.106801
	ENSMUSG00000034832	-0.389389	0.106836
	ENSMUSG00000060992	0.389778	0.106904
	ENSMUSG00000044786	1.21977	0.106908
	ENSMUSG00000017400	1.38446	0.106947
	ENSMUSG00000021536	1.11698	0.107096
	ENSMUSG00000013415	0.841014	0.107191
	ENSMUSG00000022332	1.14026	0.107191
	ENSMUSG00000040521	0.450148	0.107277
	ENSMUSG00000022533	-0.362957	0.107287
	ENSMUSG00000042485	0.987071	0.107315
	ENSMUSG00000037225	0.557273	0.107367
	ENSMUSG00000025889	2.32858	0.107373
	ENSMUSG00000079018	1.92736	0.107518
	ENSMUSG00000024309	0.453291	0.107607
	ENSMUSG00000018986	-0.745756	0.107667
	ENSMUSG00000031146	0.345249	0.107675
	ENSMUSG00000067610	-1.33276	0.107686
	ENSMUSG00000021975	-0.434092	0.107699
	ENSMUSG00000056749	0.890068	0.107719
	ENSMUSG00000027613	0.374437	0.107842
	ENSMUSG00000031010	-0.416142	0.107894
	ENSMUSG00000040729	-0.598079	0.108099
	ENSMUSG00000024395	1.35966	0.108155
	ENSMUSG00000022419	-0.95808	0.108241
	ENSMUSG00000015002	-0.554302	0.10883
	ENSMUSG00000031609	0.582202	0.10885
	ENSMUSG00000041378	1.10007	0.108934
	ENSMUSG00000034940	-0.465959	0.108948
	ENSMUSG00000032717	1.57459	0.10915
	ENSMUSG00000006095	0.422785	0.10921
	ENSMUSG00000051397	2.41679	0.109216
	ENSMUSG00000041720	-0.401636	0.109225
	ENSMUSG00000039236	0.382988	0.109233
	ENSMUSG00000070576	1.22963	0.109288
	ENSMUSG00000020312	0.740774	0.109346
	ENSMUSG00000020277	0.346191	0.109419
	ENSMUSG00000017830	-0.577936	0.10942
	ENSMUSG00000055884	-0.599626	0.109511
	ENSMUSG00000041538	-1.16234	0.109673
	ENSMUSG00000006356	0.910698	0.109701
	ENSMUSG00000022303	-0.735584	0.109703
	ENSMUSG00000074994	-0.388797	0.109839
	ENSMUSG00000031486	0.778854	0.109854
	ENSMUSG00000019841	-0.44895	0.109902
	ENSMUSG00000033361	0.903359	0.109933
	ENSMUSG00000048489	1.51073	0.110027
	ENSMUSG00000005413	2.99563	0.110039
	ENSMUSG00000062456	0.380421	0.110142
	ENSMUSG00000021996	0.65532	0.110237
	ENSMUSG00000036875	-0.547647	0.11024
	ENSMUSG00000021375	-0.413802	0.110277
	ENSMUSG00000034607	2.21896	0.110311
	ENSMUSG00000036986	-0.38812	0.110337
	ENSMUSG00000001506	0.687355	0.110501
	ENSMUSG00000020017	1.21312	0.110505
	ENSMUSG00000028478	0.362771	0.110603
	ENSMUSG00000063810	-0.61418	0.110665
	ENSMUSG00000038418	0.634213	0.110684
	ENSMUSG00000021123	3.57268	0.110716
	ENSMUSG00000029019	1.33621	0.110738
	ENSMUSG00000022210	0.69265	0.110872
	ENSMUSG00000039477	-0.495349	0.110886
	ENSMUSG00000063316	0.34365	0.110935
	ENSMUSG00000020477	0.426091	0.110978
	ENSMUSG00000000078	0.352292	0.111198
	ENSMUSG00000030103	0.59726	0.111255
	ENSMUSG00000005947	-0.581579	0.111326
	ENSMUSG00000024778	1.17086	0.111374
	ENSMUSG00000041754	1.72149	0.111483
	ENSMUSG00000025027	0.362996	0.111774
	ENSMUSG00000034981	1.15681	0.111888
	ENSMUSG00000006050	0.635874	0.111962
	ENSMUSG00000074829	-0.461157	0.112005
	ENSMUSG00000037674	-0.405159	0.112017
	ENSMUSG00000057143	-0.389636	0.112412
	ENSMUSG00000020661	-0.403196	0.112562
	ENSMUSG00000024621	-0.332151	0.112611
	ENSMUSG00000029381	-0.475398	0.112667
	ENSMUSG00000087651	1.29552	0.112672
	ENSMUSG00000039683	0.957209	0.112737
	ENSMUSG00000003380	0.606018	0.112752
	ENSMUSG00000015314	-0.7487	0.112758
	ENSMUSG00000021453	1.29039	0.112786
	ENSMUSG00000024914	0.384515	0.112905
	ENSMUSG00000051627	1.29322	0.112968
	ENSMUSG00000031780	-0.874238	0.113061
	ENSMUSG00000035165	1.26313	0.11326
	ENSMUSG00000038014	-0.350163	0.113285
	ENSMUSG00000070283	0.53045	0.113353
	ENSMUSG00000036412	1.224	0.113422
	ENSMUSG00000037058	0.354659	0.11345
	ENSMUSG00000019960	-0.367958	0.113478
	ENSMUSG00000031169	0.529209	0.113497
	ENSMUSG00000057666	0.4733	0.113556
	ENSMUSG00000029468	-0.426894	0.113557
	ENSMUSG00000028214	0.662634	0.113563
	ENSMUSG00000062797	0.410639	0.113581
	ENSMUSG00000030319	-0.538033	0.113643
	ENSMUSG00000022504	-1.09255	0.113676
	ENSMUSG00000024774	2.47882	0.113777
	ENSMUSG00000051319	0.550893	0.113803
	ENSMUSG00000024304	1.1908	0.113823
	ENSMUSG00000028475	1.66906	0.113983
	ENSMUSG00000022995	-0.377433	0.114336
	ENSMUSG00000055013	-0.394268	0.114375
	ENSMUSG00000096035	0.603979	0.114487
	ENSMUSG00000059495	-0.371948	0.114539
	ENSMUSG00000028936	0.347752	0.114601
	ENSMUSG00000030788	-0.366807	0.114709
	ENSMUSG00000041642	-0.438081	0.114727
	ENSMUSG00000021488	-0.374676	0.114737
	ENSMUSG00000025571	-0.398887	0.11475
	ENSMUSG00000069301	2.95133	0.114819
	ENSMUSG00000025064	0.731069	0.114838
	ENSMUSG00000033191	0.556679	0.1149
	ENSMUSG00000116673	-0.792752	0.114958
	ENSMUSG00000062115	-0.400574	0.115078
	ENSMUSG00000019505	0.466329	0.115172
	ENSMUSG00000079037	0.457777	0.115187
	ENSMUSG00000021886	-0.561732	0.115228
	ENSMUSG00000003955	0.740701	0.115258
	ENSMUSG00000060032	0.510779	0.11532
	ENSMUSG00000054509	-0.469342	0.115482
	ENSMUSG00000035021	-0.378701	0.115488
	ENSMUSG00000057541	-0.36634	0.115586
	ENSMUSG00000040651	-0.525103	0.115641
	ENSMUSG00000001555	0.937084	0.115703
	ENSMUSG00000060260	-0.394471	0.11584
	ENSMUSG00000020964	-0.358135	0.115881
	ENSMUSG00000024217	0.373321	0.115893
	ENSMUSG00000002028	-0.668814	0.115947
	ENSMUSG00000041319	0.442655	0.115993
	ENSMUSG00000030116	1.50874	0.116137
	ENSMUSG00000024659	0.337402	0.116216
	ENSMUSG00000051413	-0.40347	0.116375
	ENSMUSG00000090124	0.598774	0.116508
	ENSMUSG00000063415	0.71489	0.116542
	ENSMUSG00000024513	0.366366	0.116631
	ENSMUSG00000053522	0.931841	0.116676
	ENSMUSG00000009097	-1.24393	0.11677
	ENSMUSG00000045210	-0.381059	0.116798
	ENSMUSG00000042834	0.795723	0.11706
	ENSMUSG00000022561	0.416751	0.117173
	ENSMUSG00000008958	0.374583	0.117178
	ENSMUSG00000041303	-0.387989	0.11719
	ENSMUSG00000071415	0.329615	0.117242
	ENSMUSG00000007591	-1.40088	0.117319
	ENSMUSG00000039105	0.358844	0.117386
	ENSMUSG00000049950	0.486174	0.117405
	ENSMUSG00000031133	-0.428058	0.117514
	ENSMUSG00000042284	-0.671604	0.117621
	ENSMUSG00000032782	-0.433938	0.117737
	ENSMUSG00000037594	0.592392	0.117874
	ENSMUSG00000001761	-0.365564	0.117988
	ENSMUSG00000048865	-0.37547	0.118049
	ENSMUSG00000036854	-0.497226	0.118155
	ENSMUSG00000022053	1.01239	0.118159
	ENSMUSG00000063049	0.451042	0.118248
	ENSMUSG00000033788	0.486896	0.118306
	ENSMUSG00000072235	0.49881	0.118361
	ENSMUSG00000028822	0.362898	0.118674
	ENSMUSG00000025870	-0.482451	0.118726
	ENSMUSG00000028691	0.419978	0.118729
	ENSMUSG00000024759	-0.349758	0.118866
	ENSMUSG00000073609	-0.613173	0.118945
	ENSMUSG00000034780	2.54914	0.118979
	ENSMUSG00000073016	-0.600223	0.11906
	ENSMUSG00000064080	0.546636	0.119083
	ENSMUSG00000034795	-0.619573	0.119096
	ENSMUSG00000035673	0.353832	0.119271
	ENSMUSG00000025104	0.86808	0.119274
	ENSMUSG00000034177	1.17337	0.119399
	ENSMUSG00000025993	1.31337	0.119445
	ENSMUSG00000038970	-0.404273	0.119471
	ENSMUSG00000058427	3.26897	0.119701
	ENSMUSG00000022386	0.531714	0.119703
	ENSMUSG00000020460	0.336619	0.119729
	ENSMUSG00000001911	-0.353009	0.11976
	ENSMUSG00000062683	0.359188	0.119816
	ENSMUSG00000016252	0.482317	0.119978
	ENSMUSG00000060227	-0.383768	0.120042
	ENSMUSG00000062647	0.334688	0.120064
	ENSMUSG00000023032	0.789641	0.120088
	ENSMUSG00000050212	0.788173	0.120134
	ENSMUSG00000062519	-0.53537	0.120148
	ENSMUSG00000020715	-0.377957	0.12044
	ENSMUSG00000057133	-0.37649	0.12058
	ENSMUSG00000067925	0.816581	0.120639
	ENSMUSG00000051224	-0.590716	0.120646
	ENSMUSG00000037643	-0.358896	0.12089
	ENSMUSG00000026241	-4.1489	0.120924
	ENSMUSG00000041164	-0.361435	0.120926
	ENSMUSG00000040818	-0.38922	0.12096
	ENSMUSG00000023243	-0.632618	0.12099
	ENSMUSG00000037475	-0.372533	0.121271
	ENSMUSG00000015542	0.471213	0.121393
	ENSMUSG00000040511	0.357207	0.121606
	ENSMUSG00000030966	-0.494142	0.121966
	ENSMUSG00000021176	-0.57194	0.122036
	ENSMUSG00000058254	0.882918	0.122103
	ENSMUSG00000001773	4.23016	0.122228
	ENSMUSG00000026971	1.45287	0.122243
	ENSMUSG00000033268	1.09984	0.122328
	ENSMUSG00000032193	-0.533076	0.122333
	ENSMUSG00000016554	0.38542	0.122413
	ENSMUSG00000071178	0.853524	0.122423
	ENSMUSG00000018593	0.678181	0.122471
	ENSMUSG00000059355	0.689509	0.122525
	ENSMUSG00000038286	-0.487313	0.122757
	ENSMUSG00000047193	-0.524986	0.122783
	ENSMUSG00000025316	0.407173	0.12288
	ENSMUSG00000036432	0.473022	0.122946
	ENSMUSG00000060090	-0.368629	0.123026
	ENSMUSG00000029823	-0.34456	0.123051
	ENSMUSG00000048503	2.38832	0.123071
	ENSMUSG00000054199	-0.429368	0.123242
	ENSMUSG00000061815	0.926588	0.123274
	ENSMUSG00000050069	1.02332	0.123297
	ENSMUSG00000003269	0.36056	0.123459
	ENSMUSG00000045095	-0.412869	0.123486
	ENSMUSG00000021731	0.425202	0.123666
	ENSMUSG00000042564	-0.73146	0.123684
	ENSMUSG00000026674	-0.344178	0.123754
	ENSMUSG00000020801	0.493334	0.123842
	ENSMUSG00000014776	1.07097	0.123891
	ENSMUSG00000078566	0.736739	0.123939
	ENSMUSG00000094634	3.01546	0.123971
	ENSMUSG00000028466	0.427346	0.123978
	ENSMUSG00000035245	-0.404666	0.12411
	ENSMUSG00000014294	0.403698	0.124197
	ENSMUSG00000024232	0.926598	0.124303
	ENSMUSG00000029377	1.82378	0.124487
	ENSMUSG00000001240	1.27662	0.124511
	ENSMUSG00000023467	Inf	0.124548
	ENSMUSG00000022586	2.42982	0.124612
	ENSMUSG00000020070	-0.4314	0.124688
	ENSMUSG00000029189	1.35315	0.124757
	ENSMUSG00000026180	2.11653	0.124764
	ENSMUSG00000076441	0.643269	0.124963
	ENSMUSG00000024174	-0.560328	0.125047
	ENSMUSG00000030494	1.20093	0.125069
	ENSMUSG00000027188	2.20912	0.125119
	ENSMUSG00000030247	0.848107	0.125129
	ENSMUSG00000072941	1.5455	0.125176
	ENSMUSG00000067367	0.350474	0.125211
	ENSMUSG00000029657	0.343858	0.125244
	ENSMUSG00000026409	-0.538556	0.125248
	ENSMUSG00000070047	-0.452723	0.125321
	ENSMUSG00000040824	0.392865	0.125367
	ENSMUSG00000040524	-0.376932	0.125467
	ENSMUSG00000027455	0.358481	0.125624
	ENSMUSG00000030180	-0.364913	0.125665
	ENSMUSG00000030515	-0.439498	0.125709
	ENSMUSG00000030779	-0.36021	0.125776
	ENSMUSG00000041859	-0.349008	0.125987
	ENSMUSG00000020790	-0.35451	0.12617
	ENSMUSG00000012535	-0.374438	0.126235
	ENSMUSG00000038759	-0.349683	0.126272
	ENSMUSG00000039835	-0.381879	0.126437
	ENSMUSG00000079111	0.398101	0.126482
	ENSMUSG00000030930	0.521915	0.126737
	ENSMUSG00000008845	1.38051	0.126822
	ENSMUSG00000053846	-0.874528	0.127007
	ENSMUSG00000087006	2.52245	0.127072
	ENSMUSG00000036880	0.371605	0.127129
	ENSMUSG00000060036	0.324335	0.127213
	ENSMUSG00000022491	2.88587	0.127321
	ENSMUSG00000036591	-0.378396	0.12736
	ENSMUSG00000027326	-0.546817	0.127467
	ENSMUSG00000032249	0.410959	0.127475
	ENSMUSG00000053338	1.37789	0.127536
	ENSMUSG00000026204	1.05103	0.127566
	ENSMUSG00000035093	-0.349811	0.12771
	ENSMUSG00000025355	0.600547	0.127732
	ENSMUSG00000038793	1.24266	0.127774
	ENSMUSG00000027456	0.716272	0.127779
	ENSMUSG00000045733	4.04335	0.127864
	ENSMUSG00000025261	-0.465781	0.127958
	ENSMUSG00000005732	0.386256	0.128034
	ENSMUSG00000023087	0.569309	0.128083
	ENSMUSG00000039704	-0.36184	0.12818
	ENSMUSG00000042523	-0.441033	0.128285
	ENSMUSG00000024181	0.377657	0.128595
	ENSMUSG00000016529	1.25325	0.128666
	ENSMUSG00000042682	0.425174	0.128721
	ENSMUSG00000022203	0.98044	0.128745
	ENSMUSG00000000317	0.691066	0.128834
	ENSMUSG00000028370	0.889246	0.128845
	ENSMUSG00000074743	0.888954	0.128896
	ENSMUSG00000026228	1.31673	0.128919
	ENSMUSG00000053977	-0.683214	0.12901
	ENSMUSG00000029178	-0.355997	0.129154
	ENSMUSG00000027346	0.446215	0.12922
	ENSMUSG00000098557	-0.341132	0.12939
	ENSMUSG00000039262	-0.350427	0.129475
	ENSMUSG00000028362	-0.732972	0.129514
	ENSMUSG00000054855	1.90653	0.129647
	ENSMUSG00000031386	-0.420025	0.129653
	ENSMUSG00000024235	0.564905	0.129654
	ENSMUSG00000001998	-0.457639	0.129716
	ENSMUSG00000009248	2.21029	0.129761
	ENSMUSG00000060594	1.20838	0.129762
	ENSMUSG00000040428	1.28533	0.129844
	ENSMUSG00000031425	0.723475	0.129956
	ENSMUSG00000027944	0.36665	0.130055
	ENSMUSG00000037523	-0.384673	0.130108
	ENSMUSG00000034459	-0.527297	0.130319
	ENSMUSG00000046873	-0.378053	0.130348
	ENSMUSG00000031380	1.45035	0.130391
	ENSMUSG00000040865	-0.372225	0.130398
	ENSMUSG00000024044	0.698241	0.130434
	ENSMUSG00000067847	0.471209	0.130531
	ENSMUSG00000021712	-0.391181	0.130565
	ENSMUSG00000001962	0.388104	0.130656
	ENSMUSG00000058354	Inf	0.130856
	ENSMUSG00000025997	-0.470946	0.130858
	ENSMUSG00000022687	0.937178	0.13097
	ENSMUSG00000042063	-0.387525	0.130977
	ENSMUSG00000022635	0.36122	0.131059
	ENSMUSG00000028467	-0.533443	0.131156
	ENSMUSG00000041147	-0.436449	0.131165
	ENSMUSG00000070323	1.15011	0.131196
	ENSMUSG00000006333	0.344144	0.13139
	ENSMUSG00000047260	0.385279	0.1314
	ENSMUSG00000021572	-0.557831	0.131427
	ENSMUSG00000032788	-0.45207	0.131457
	ENSMUSG00000039037	1.52172	0.131518
	ENSMUSG00000024410	0.402733	0.131722
	ENSMUSG00000039252	1.29442	0.131768
	ENSMUSG00000034205	0.642453	0.13177
	ENSMUSG00000075707	-0.955739	0.131837
	ENSMUSG00000027082	0.937246	0.131858
	ENSMUSG00000048078	-0.880579	0.131983
	ENSMUSG00000020652	-0.475391	0.132031
	ENSMUSG00000004267	0.525491	0.132046
	ENSMUSG00000028538	-0.421726	0.132101
	ENSMUSG00000010290	-0.386068	0.132473
	ENSMUSG00000029104	-0.350452	0.132568
	ENSMUSG00000049553	-0.378559	0.132569
	ENSMUSG00000021265	-0.596405	0.132765
	ENSMUSG00000064147	1.09729	0.132885
	ENSMUSG00000074634	1.09097	0.132922
	ENSMUSG00000080115	1.40867	0.133026
	ENSMUSG00000020669	0.913451	0.13306
	ENSMUSG00000040424	0.974921	0.133253
	ENSMUSG00000027074	1.12877	0.133306
	ENSMUSG00000003863	0.92839	0.133362
	ENSMUSG00000019804	0.343823	0.133496
	ENSMUSG00000022894	1.21651	0.133551
	ENSMUSG00000014592	0.508382	0.133656
	ENSMUSG00000022400	0.358618	0.133732
	ENSMUSG00000063531	-0.783525	0.133884
	ENSMUSG00000019997	1.14204	0.13397
	ENSMUSG00000034880	0.404891	0.134031
	ENSMUSG00000096054	-0.499301	0.134116
	ENSMUSG00000024480	0.348551	0.134211
	ENSMUSG00000061666	0.594586	0.134365
	ENSMUSG00000024429	0.349494	0.134404
	ENSMUSG00000059430	1.19916	0.134461
	ENSMUSG00000035435	-3.92776	0.134579
	ENSMUSG00000031289	1.29124	0.134787
	ENSMUSG00000056091	-0.756098	0.134898
	ENSMUSG00000051212	-0.487269	0.134931
	ENSMUSG00000026211	0.965798	0.135003
	ENSMUSG00000004709	-0.760411	0.135085
	ENSMUSG00000008683	0.32374	0.135093
	ENSMUSG00000045763	0.536047	0.135104
	ENSMUSG00000036983	-0.586331	0.135111
	ENSMUSG00000038126	-0.503469	0.13521
	ENSMUSG00000038188	0.94113	0.135325
	ENSMUSG00000021686	-0.348562	0.135325
	ENSMUSG00000053797	2.78374	0.13538
	ENSMUSG00000006651	0.646001	0.135471
	ENSMUSG00000074282	-0.644696	0.135496
	ENSMUSG00000019659	0.369361	0.135587
	ENSMUSG00000029659	1.70232	0.135671
	ENSMUSG00000038352	-0.681329	0.13579
	ENSMUSG00000042312	0.65297	0.135838
	ENSMUSG00000055485	-0.380119	0.13595
	ENSMUSG00000035476	-0.369863	0.135957
	ENSMUSG00000059040	0.408965	0.135961
	ENSMUSG00000026098	-0.54726	0.136011
	ENSMUSG00000041936	-0.457136	0.136017
	ENSMUSG00000040489	2.94346	0.136025
	ENSMUSG00000001131	1.54479	0.136034
	ENSMUSG00000053754	-0.386677	0.136093
	ENSMUSG00000003423	0.379841	0.136117
	ENSMUSG00000020089	0.456327	0.136148
	ENSMUSG00000021367	0.880134	0.136161
	ENSMUSG00000028179	-0.69768	0.136236
	ENSMUSG00000026349	-0.346254	0.136397
	ENSMUSG00000024899	0.89803	0.136417
	ENSMUSG00000041577	1.14851	0.136497
	ENSMUSG00000059325	1.18749	0.136528
	ENSMUSG00000055044	1.0002	0.136705
	ENSMUSG00000031807	0.353109	0.136705
	ENSMUSG00000026107	-0.447506	0.136727
	ENSMUSG00000009013	0.329618	0.136799
	ENSMUSG00000038593	-0.431007	0.136865
	ENSMUSG00000034636	-0.359396	0.136873
	ENSMUSG00000034460	-0.473544	0.136946
	ENSMUSG00000020108	0.401649	0.136962
	ENSMUSG00000015013	0.47328	0.136985
	ENSMUSG00000023266	0.889572	0.13704
	ENSMUSG00000005125	0.636373	0.13713
	ENSMUSG00000021277	-0.392023	0.137142
	ENSMUSG00000058470	-1.12207	0.137168
	ENSMUSG00000021569	-0.40022	0.137205
	ENSMUSG00000044783	-0.506716	0.137248
	ENSMUSG00000035367	-0.418059	0.137409
	ENSMUSG00000010755	0.346259	0.137449
	ENSMUSG00000032235	-0.404948	0.137609
	ENSMUSG00000021013	-0.446284	0.137634
	ENSMUSG00000005483	0.360999	0.137675
	ENSMUSG00000038521	1.05039	0.137715
	ENSMUSG00000028906	-0.348007	0.137787
	ENSMUSG00000029759	-0.364324	0.138
	ENSMUSG00000031278	-0.340612	0.138048
	ENSMUSG00000031765	2.09928	0.138164
	ENSMUSG00000023175	0.439875	0.138313
	ENSMUSG00000022969	0.430142	0.138442
	ENSMUSG00000048310	-0.367775	0.138669
	ENSMUSG00000020850	-0.351173	0.138712
	ENSMUSG00000022488	-0.321847	0.138811
	ENSMUSG00000020564	-0.374898	0.138873
	ENSMUSG00000038507	-0.472833	0.1389
	ENSMUSG00000026197	0.456738	0.139063
	ENSMUSG00000005354	0.363532	0.139097
	ENSMUSG00000021223	-1.34004	0.139137
	ENSMUSG00000035696	-0.343712	0.139193
	ENSMUSG00000033487	-0.431839	0.139365
	ENSMUSG00000026687	0.353341	0.139581
	ENSMUSG00000037868	0.645942	0.139633
	ENSMUSG00000063524	0.322334	0.139724
	ENSMUSG00000030172	-0.406494	0.139942
	ENSMUSG00000064023	0.746938	0.140031
	ENSMUSG00000021470	-0.440419	0.140047
	ENSMUSG00000027076	0.500779	0.14007
	ENSMUSG00000027848	0.481839	0.140207
	ENSMUSG00000031592	-0.339751	0.140239
	ENSMUSG00000003316	-0.327899	0.140402
	ENSMUSG00000029641	1.25611	0.140442
	ENSMUSG00000021876	0.877469	0.140479
	ENSMUSG00000061751	0.68962	0.140506
	ENSMUSG00000018569	0.595032	0.140518
	ENSMUSG00000029163	0.854815	0.140534
	ENSMUSG00000022816	0.820071	0.140535
	ENSMUSG00000027962	-0.386766	0.140542
	ENSMUSG00000050552	0.42242	0.14057
	ENSMUSG00000005800	3.34223	0.140728
	ENSMUSG00000022237	0.885664	0.140756
	ENSMUSG00000029055	2.16807	0.140937
	ENSMUSG00000021413	-0.333775	0.141
	ENSMUSG00000021068	-0.357468	0.141002
	ENSMUSG00000026274	-0.447086	0.141042
	ENSMUSG00000028648	0.514309	0.141053
	ENSMUSG00000057637	-0.361337	0.141109
	ENSMUSG00000002014	0.355822	0.141136
	ENSMUSG00000036242	1.19687	0.141315
	ENSMUSG00000046364	0.319678	0.141401
	ENSMUSG00000005533	-0.335262	0.141437
	ENSMUSG00000005824	1.06835	0.141534
	ENSMUSG00000032601	-0.345834	0.141543
	ENSMUSG00000035270	-1.61208	0.141628
	ENSMUSG00000040054	-0.339868	0.141716
	ENSMUSG00000018567	0.414401	0.141809
	ENSMUSG00000039737	0.406719	0.141878
	ENSMUSG00000070436	0.509368	0.142041
	ENSMUSG00000036949	1.91341	0.142073
	ENSMUSG00000079641	0.325256	0.142124
	ENSMUSG00000056900	0.627532	0.142135
	ENSMUSG00000026321	-0.431977	0.142183
	ENSMUSG00000028495	0.313135	0.142854
	ENSMUSG00000004791	0.791897	0.142864
	ENSMUSG00000035936	-0.588276	0.142871
	ENSMUSG00000019990	0.522763	0.143051
	ENSMUSG00000032577	-0.364353	0.143094
	ENSMUSG00000039167	0.751323	0.143096
	ENSMUSG00000063450	-0.460097	0.143258
	ENSMUSG00000093930	-0.39449	0.143278
	ENSMUSG00000035133	-0.342692	0.143314
	ENSMUSG00000034342	-0.341812	0.143413
	ENSMUSG00000029661	0.659133	0.143465
	ENSMUSG00000091955	0.651564	0.1435
	ENSMUSG00000019850	0.33883	0.143505
	ENSMUSG00000040952	0.450556	0.143568
	ENSMUSG00000039146	-0.428304	0.143675
	ENSMUSG00000032062	0.463264	0.143703
	ENSMUSG00000022297	-0.41969	0.143802
	ENSMUSG00000031174	-0.52402	0.143954
	ENSMUSG00000022174	0.362793	0.143969
	ENSMUSG00000064128	-0.69505	0.14411
	ENSMUSG00000047238	1.12822	0.144149
	ENSMUSG00000041112	-0.439968	0.144158
	ENSMUSG00000041415	-0.350897	0.144259
	ENSMUSG00000022292	-0.390653	0.144332
	ENSMUSG00000024014	0.960493	0.14434
	ENSMUSG00000071637	1.87849	0.144448
	ENSMUSG00000026009	-0.538525	0.144466
	ENSMUSG00000001248	0.343452	0.144542
	ENSMUSG00000034928	-0.345469	0.144621
	ENSMUSG00000042821	0.547355	0.144758
	ENSMUSG00000027635	-0.414806	0.144774
	ENSMUSG00000078974	0.387935	0.144827
	ENSMUSG00000022263	-0.348885	0.14484
	ENSMUSG00000053559	1.3499	0.144986
	ENSMUSG00000022141	-0.338273	0.14518
	ENSMUSG00000037712	0.403664	0.145245
	ENSMUSG00000037784	0.632354	0.1453
	ENSMUSG00000029505	-0.45247	0.145341
	ENSMUSG00000021733	-0.355159	0.14552
	ENSMUSG00000038178	-0.344617	0.145523
	ENSMUSG00000028247	0.594681	0.14561
	ENSMUSG00000095098	0.517802	0.145667
	ENSMUSG00000021125	0.852023	0.145938
	ENSMUSG00000091183	-0.732059	0.145978
	ENSMUSG00000032262	3.53359	0.146011
	ENSMUSG00000027523	-0.492427	0.146013
	ENSMUSG00000028264	2.32638	0.146038
	ENSMUSG00000024150	0.332413	0.146066
	ENSMUSG00000005054	0.398665	0.146176
	ENSMUSG00000001995	0.371757	0.146259
	ENSMUSG00000069793	-0.633289	0.146274
	ENSMUSG00000026956	0.352772	0.146505
	ENSMUSG00000044338	0.90422	0.146549
	ENSMUSG00000044037	-0.344873	0.1467
	ENSMUSG00000041886	-0.70388	0.146718
	ENSMUSG00000028696	-0.479062	0.146995
	ENSMUSG00000034290	-0.335223	0.147084
	ENSMUSG00000007659	0.3822	0.147108
	ENSMUSG00000061104	0.529958	0.147179
	ENSMUSG00000030022	-0.442061	0.147204
	ENSMUSG00000026578	-0.496187	0.147249
	ENSMUSG00000025967	0.30958	0.147271
	ENSMUSG00000021186	0.795037	0.14731
	ENSMUSG00000039481	0.95887	0.147631
	ENSMUSG00000025907	-0.527475	0.147737
	ENSMUSG00000027831	2.62345	0.147902
	ENSMUSG00000010406	0.419563	0.147902
	ENSMUSG00000003660	-0.331985	0.147928
	ENSMUSG00000032353	0.44181	0.147934
	ENSMUSG00000020407	0.85196	0.147945
	ENSMUSG00000061740	1.40066	0.147978
	ENSMUSG00000031433	-0.455865	0.148169
	ENSMUSG00000027955	0.482989	0.148297
	ENSMUSG00000029614	0.309232	0.148392
	ENSMUSG00000032253	-0.333938	0.148393
	ENSMUSG00000050022	-0.435413	0.148567
	ENSMUSG00000033379	0.42574	0.148603
	ENSMUSG00000002475	1.46791	0.148649
	ENSMUSG00000036473	-0.467535	0.148672
	ENSMUSG00000032089	-0.367574	0.148745
	ENSMUSG00000039219	-0.347536	0.148861
	ENSMUSG00000042446	-0.367222	0.148923
	ENSMUSG00000004460	0.33763	0.149024
	ENSMUSG00000028741	0.361679	0.149045
	ENSMUSG00000025240	-0.369656	0.14928
	ENSMUSG00000015468	0.616119	0.149283
	ENSMUSG00000026605	-0.360401	0.149319
	ENSMUSG00000036103	0.72981	0.149333
	ENSMUSG00000050608	0.432047	0.149456
	ENSMUSG00000031358	-0.353455	0.149483
	ENSMUSG00000029246	-0.370465	0.149483
	ENSMUSG00000091243	0.849286	0.149719
	ENSMUSG00000008601	1.90742	0.149737
	ENSMUSG00000021464	0.771884	0.14978
	ENSMUSG00000046731	0.406018	0.150003
	ENSMUSG00000069920	0.515798	0.150117
	ENSMUSG00000026933	-0.391748	0.150244
	ENSMUSG00000050708	1.07613	0.150258
	ENSMUSG00000071561	2.44504	0.150382
	ENSMUSG00000002395	0.33683	0.150521
	ENSMUSG00000028128	1.51734	0.150576
	ENSMUSG00000086962	-1.74544	0.150692
	ENSMUSG00000006369	0.830771	0.150694
	ENSMUSG00000025268	0.525814	0.150715
	ENSMUSG00000032330	0.345173	0.150727
	ENSMUSG00000016283	-1.19206	0.150741
	ENSMUSG00000002524	0.32203	0.151038
	ENSMUSG00000063077	-0.32961	0.151066
	ENSMUSG00000050493	0.70551	0.151176
	ENSMUSG00000042744	-0.39138	0.151215
	ENSMUSG00000059895	0.36042	0.151246
	ENSMUSG00000031059	0.47132	0.15131
	ENSMUSG00000048279	-0.418197	0.15132
	ENSMUSG00000039911	0.38236	0.15133
	ENSMUSG00000046230	-0.53379	0.151397
	ENSMUSG00000029304	-0.399476	0.151695
	ENSMUSG00000028164	-0.352059	0.151696
	ENSMUSG00000000792	-2.33549	0.151736
	ENSMUSG00000020380	-0.358483	0.151806
	ENSMUSG00000052776	-0.490693	0.15187
	ENSMUSG00000020650	-0.356177	0.151998
	ENSMUSG00000020590	-0.341806	0.152071
	ENSMUSG00000029201	0.420382	0.152074
	ENSMUSG00000041445	0.574333	0.152075
	ENSMUSG00000028007	0.398543	0.152148
	ENSMUSG00000027035	0.3723	0.152155
	ENSMUSG00000020077	1.45148	0.152318
	ENSMUSG00000030214	-0.721322	0.152326
	ENSMUSG00000050628	0.341091	0.152783
	ENSMUSG00000019539	1.19913	0.152835
	ENSMUSG00000092417	0.483681	0.153059
	ENSMUSG00000073676	0.352553	0.153195
	ENSMUSG00000036139	1.11704	0.153442
	ENSMUSG00000001403	0.328848	0.153697
	ENSMUSG00000019194	1.15868	0.153869
	ENSMUSG00000037740	0.359816	0.153875
	ENSMUSG00000003657	Inf	0.153914
	ENSMUSG00000023967	0.37131	0.15392
	ENSMUSG00000066900	0.334379	0.154056
	ENSMUSG00000022090	-0.356773	0.15407
	ENSMUSG00000015843	2.20649	0.154093
	ENSMUSG00000008932	1.77713	0.154116
	ENSMUSG00000029833	-0.350099	0.154158
	ENSMUSG00000055024	-0.365743	0.154194
	ENSMUSG00000047215	0.386913	0.154199
	ENSMUSG00000024164	0.914679	0.154207
	ENSMUSG00000023078	3.02466	0.154213
	ENSMUSG00000015112	-0.366922	0.15426
	ENSMUSG00000045316	0.458144	0.154292
	ENSMUSG00000033499	-0.329319	0.154387
	ENSMUSG00000021287	-0.417589	0.154407
	ENSMUSG00000005881	0.322364	0.154411
	ENSMUSG00000027832	3.51786	0.154423
	ENSMUSG00000038485	-0.377152	0.15456
	ENSMUSG00000022947	1.23568	0.154565
	ENSMUSG00000032777	-0.341316	0.154615
	ENSMUSG00000099689	-0.449167	0.154789
	ENSMUSG00000091971	2.16595	0.154913
	ENSMUSG00000055172	0.865224	0.154994
	ENSMUSG00000004530	-0.322928	0.155102
	ENSMUSG00000002109	-0.483023	0.155136
	ENSMUSG00000038732	-0.450498	0.155195
	ENSMUSG00000018501	-0.362804	0.155198
	ENSMUSG00000079457	-2.09994	0.155216
	ENSMUSG00000052305	1.57382	0.15531
	ENSMUSG00000031848	0.349084	0.155354
	ENSMUSG00000029729	-0.354229	0.155456
	ENSMUSG00000048118	-0.369394	0.155478
	ENSMUSG00000041961	-0.424274	0.155485
	ENSMUSG00000078249	0.295924	0.155565
	ENSMUSG00000033192	-0.367932	0.155646
	ENSMUSG00000079509	-0.337467	0.155667
	ENSMUSG00000055561	Inf	0.155901
	ENSMUSG00000036667	-0.353327	0.155901
	ENSMUSG00000029371	2.02551	0.155957
	ENSMUSG00000035385	1.19669	0.156075
	ENSMUSG00000048218	-0.396755	0.156357
	ENSMUSG00000045092	0.739687	0.156494
	ENSMUSG00000034480	-0.387669	0.156549
	ENSMUSG00000037486	-0.350299	0.156646
	ENSMUSG00000040026	3.19358	0.156719
	ENSMUSG00000022105	-0.350668	0.156961
	ENSMUSG00000062794	-0.489929	0.1572
	ENSMUSG00000018585	0.357712	0.157274
	ENSMUSG00000041035	0.439478	0.157281
	ENSMUSG00000030142	1.48999	0.157362
	ENSMUSG00000022973	-0.352986	0.157396
	ENSMUSG00000032673	0.494133	0.157407
	ENSMUSG00000075415	-0.311652	0.157413
	ENSMUSG00000059657	2.81913	0.157662
	ENSMUSG00000015766	-0.319731	0.157853
	ENSMUSG00000028933	-0.471413	0.157898
	ENSMUSG00000118590	-1.07943	0.158014
	ENSMUSG00000036835	0.531302	0.158118
	ENSMUSG00000022992	0.323189	0.158399
	ENSMUSG00000004359	1.79892	0.158493
	ENSMUSG00000022181	0.836147	0.158631
	ENSMUSG00000041268	0.414552	0.15865
	ENSMUSG00000036966	0.350443	0.158656
	ENSMUSG00000023947	-0.33401	0.158774
	ENSMUSG00000006818	0.871408	0.158848
	ENSMUSG00000033257	-0.456334	0.159057
	ENSMUSG00000013367	1.05103	0.159155
	ENSMUSG00000058794	1.59406	0.159261
	ENSMUSG00000024091	0.320945	0.159324
	ENSMUSG00000064284	0.584324	0.159597
	ENSMUSG00000053552	0.663751	0.159886
	ENSMUSG00000019971	-0.397939	0.159944
	ENSMUSG00000024845	0.438479	0.159946
	ENSMUSG00000037577	1.41987	0.160029
	ENSMUSG00000030655	-0.37172	0.160073
	ENSMUSG00000010080	0.886376	0.160094
	ENSMUSG00000043439	-0.428739	0.160118
	ENSMUSG00000022156	0.563085	0.160146
	ENSMUSG00000027463	0.763396	0.160204
	ENSMUSG00000059518	0.47747	0.16022
	ENSMUSG00000001588	1.10787	0.160356
	ENSMUSG00000040325	-0.338997	0.160462
	ENSMUSG00000008763	-0.323993	0.160637
	ENSMUSG00000042417	2.48364	0.160804
	ENSMUSG00000024885	0.39334	0.160806
	ENSMUSG00000045328	-0.366807	0.160828
	ENSMUSG00000043300	0.736531	0.160842
	ENSMUSG00000021958	-0.409283	0.160896
	ENSMUSG00000027913	Inf	0.160913
	ENSMUSG00000024456	0.319902	0.160984
	ENSMUSG00000051483	0.60024	0.161049
	ENSMUSG00000031839	0.502516	0.161121
	ENSMUSG00000035355	-1.48177	0.161156
	ENSMUSG00000073664	-0.341331	0.161385
	ENSMUSG00000019699	-0.335757	0.161425
	ENSMUSG00000022594	0.601142	0.161473
	ENSMUSG00000049577	-0.418034	0.161489
	ENSMUSG00000030854	-1.04675	0.161595
	ENSMUSG00000053113	0.67833	0.161664
	ENSMUSG00000025762	0.48911	0.161684
	ENSMUSG00000047749	-0.416502	0.16169
	ENSMUSG00000050558	0.943046	0.161847
	ENSMUSG00000069744	0.330002	0.16207
	ENSMUSG00000026981	0.585535	0.162133
	ENSMUSG00000047534	-0.362923	0.162181
	ENSMUSG00000087598	-0.407945	0.162275
	ENSMUSG00000031004	-0.46634	0.16229
	ENSMUSG00000060377	1.08119	0.162303
	ENSMUSG00000022901	-0.377658	0.162356
	ENSMUSG00000016028	-0.69749	0.162413
	ENSMUSG00000053070	-0.536708	0.162561
	ENSMUSG00000020220	-0.342597	0.162563
	ENSMUSG00000022132	2.07955	0.162569
	ENSMUSG00000037750	-0.395096	0.16258
	ENSMUSG00000035614	-0.34925	0.162644
	ENSMUSG00000043421	1.50298	0.162734
	ENSMUSG00000029632	0.346626	0.162734
	ENSMUSG00000029344	0.331594	0.162756
	ENSMUSG00000020330	-0.386035	0.162888
	ENSMUSG00000036862	0.480294	0.162909
	ENSMUSG00000033952	-0.426489	0.162956
	ENSMUSG00000021025	0.98882	0.163076
	ENSMUSG00000020988	-0.401393	0.163133
	ENSMUSG00000029814	-0.980991	0.163201
	ENSMUSG00000029782	-0.353035	0.163219
	ENSMUSG00000033538	0.607268	0.163232
	ENSMUSG00000009376	-0.324749	0.163346
	ENSMUSG00000056025	1.37596	0.163397
	ENSMUSG00000026219	-0.315116	0.163412
	ENSMUSG00000037580	0.6608	0.163534
	ENSMUSG00000028996	2.60905	0.163547
	ENSMUSG00000024180	1.15034	0.16361
	ENSMUSG00000079014	1.72852	0.163659
	ENSMUSG00000039908	0.471823	0.163696
	ENSMUSG00000003929	-0.38246	0.163712
	ENSMUSG00000070858	1.92931	0.163757
	ENSMUSG00000062070	0.365696	0.163781
	ENSMUSG00000022360	-0.62729	0.16398
	ENSMUSG00000040481	-0.433656	0.164073
	ENSMUSG00000009281	1.38277	0.164084
	ENSMUSG00000025161	1.05241	0.164129
	ENSMUSG00000031373	0.492022	0.164141
	ENSMUSG00000072945	-1.06435	0.16424
	ENSMUSG00000020137	-0.355543	0.164289
	ENSMUSG00000019362	0.345221	0.16434
	ENSMUSG00000003200	0.322075	0.164398
	ENSMUSG00000056592	-0.497058	0.164458
	ENSMUSG00000027238	2.56893	0.164496
	ENSMUSG00000073600	-0.716111	0.164607
	ENSMUSG00000029082	1.44564	0.164664
	ENSMUSG00000029198	0.359933	0.164986
	ENSMUSG00000042185	-0.364865	0.165053
	ENSMUSG00000066571	-0.466444	0.165246
	ENSMUSG00000037075	-0.422326	0.165351
	ENSMUSG00000028871	3.29006	0.165393
	ENSMUSG00000021939	0.461183	0.165474
	ENSMUSG00000051098	-0.494086	0.16555
	ENSMUSG00000045160	0.524312	0.165585
	ENSMUSG00000020358	-0.294772	0.165604
	ENSMUSG00000026496	-0.320956	0.165604
	ENSMUSG00000061787	0.304178	0.165741
	ENSMUSG00000036617	-0.385082	0.16575
	ENSMUSG00000062380	1.137	0.165777
	ENSMUSG00000035236	-0.375849	0.165829
	ENSMUSG00000040888	0.396091	0.165954
	ENSMUSG00000035559	0.427395	0.165974
	ENSMUSG00000021707	-0.386786	0.166004
	ENSMUSG00000024936	2.34828	0.166016
	ENSMUSG00000025035	0.338104	0.166019
	ENSMUSG00000025786	-0.317734	0.166096
	ENSMUSG00000040296	-0.32697	0.166104
	ENSMUSG00000034685	0.483361	0.166164
	ENSMUSG00000024529	1.19897	0.166168
	ENSMUSG00000031799	0.305862	0.16618
	ENSMUSG00000002847	0.725662	0.166271
	ENSMUSG00000034194	0.401916	0.16635
	ENSMUSG00000037933	-0.322235	0.16639
	ENSMUSG00000026327	Inf	0.166438
	ENSMUSG00000026817	0.429451	0.166446
	ENSMUSG00000023046	1.49416	0.166449
	ENSMUSG00000073155	0.360834	0.166483
	ENSMUSG00000024346	0.325959	0.166486
	ENSMUSG00000038884	-0.333266	0.16649
	ENSMUSG00000031639	-0.550101	0.166515
	ENSMUSG00000028001	5.58922	0.166602
	ENSMUSG00000037570	0.340406	0.166667
	ENSMUSG00000038412	1.08043	0.166727
	ENSMUSG00000029191	-0.320106	0.166745
	ENSMUSG00000051851	0.993991	0.166852
	ENSMUSG00000037664	1.76945	0.166861
	ENSMUSG00000053062	0.995831	0.166877
	ENSMUSG00000026836	0.330841	0.166916
	ENSMUSG00000036067	0.854613	0.167037
	ENSMUSG00000029379	2.77024	0.16704
	ENSMUSG00000020974	-0.423662	0.167247
	ENSMUSG00000035666	-0.33454	0.167281
	ENSMUSG00000061360	0.35564	0.167613
	ENSMUSG00000069917	1.47033	0.167651
	ENSMUSG00000047414	0.602041	0.167698
	ENSMUSG00000022570	0.347084	0.167872
	ENSMUSG00000022122	1.8875	0.167888
	ENSMUSG00000022420	0.369471	0.168041
	ENSMUSG00000038374	0.31999	0.168265
	ENSMUSG00000027829	0.310417	0.168308
	ENSMUSG00000042155	-0.498249	0.168449
	ENSMUSG00000027596	1.29985	0.168753
	ENSMUSG00000073702	0.334499	0.168762
	ENSMUSG00000062345	3.3705	0.16878
	ENSMUSG00000032816	0.572645	0.168784
	ENSMUSG00000044017	1.10704	0.168966
	ENSMUSG00000020372	0.289136	0.169127
[truncated: 15,514 more rows]

## Sheet: Figure 6
	Figure 6b, c
		Tumor volume (mm3)
	Time (day)	Control					LGG					MHS					LGG-MHS
	7	68.11	64.71	59.38	62.37	65.93	61.893	67.5683	72.1887	85.8676	64.51	70.4533	74.1269	62.6661	70.7073	85.4695	88.6239	70.3196	61.5883	60.345	83.6127
	9	119.68	121.76	134.78	105.04	119.59	90.7044	108.085	117.847	127.321	88.5659	104.882	126.794	109.239	121.484	103.724	104.554	92.3076	96.8848	116.12	98.6072
	11	185.037	193.906	214.865	195.299	181.825	98.784	114.202	151.375	164.338	137.595	147.345	156.416	127.321	154.638	158.978	125.812	119.05	140.36	137.255	121.67
	13	223.123	288.262	287.794	301.945	236.308	155.527	146.637	176.616	183.432	179.445	202.211	184.777	212.676	194.326	177.724	157.881	158.821	172.311	176.925	164.453
	15	291.029	362.471	383.091	385.631	309.344	244.764	224.4	227.815	270.507	240.388	305.536	271.567	293.028	238.772	288.565	225.958	181.859	219.814	179.598	207.388
	17	390.589	441.02	473.08	467.768	401.997	302.108	264.305	284.327	352.646	313.291	363.075	399.691	321.758	310.515	340.32	285.539	254.636	269.49	290.168	279.812
	19	565.833	600.673	605.953	662.162	604.814	458.646	396.408	338.733	459.205	427.312	491.309	499.854	434.319	417.913	452.245	392.313	383.129	342.704	331.495	352.347
	21	672.652	760.886	761.05	739.495	778.183	578.731	556.545	441.897	604.985	589.182	627.181	650.027	674.885	492.874	531.913	487.721	479.344	455.694	471.543	402.51
		Tumor volume (mm3)
	Time (day)	MHS + US					LGG-MH + US					LGG-MHI + US					LGG-MHS + US
	7	72	64.334	70.012	87.8751	55.3368	63.6262	64.3562	60.3852	70.5578	72.6486	71.7899	64.0332	63.2165	75.9101	71.9788	75.3334	68.0411	75.5621	61.5659	74.5282
	9	86.1496	92.2669	97.5846	96.3915	79.4632	91.7076	100.894	85.2032	97.8425	109.2	95.4394	79.0206	65.4017	90.6602	76.0953	80.1835	84.6217	91.7429	72.3771	81.8961
	11	97.6217	114.495	121.436	105.304	104.74	105.173	116.132	112.763	102.831	117.259	104.865	96.919	82.87	95.2779	89.5624	91.7429	104.749	100.432	93.3591	97.4941
	13	121.272	125.914	138.136	131.528	116.215	131.536	134.804	146.279	128.609	121.992	100.362	84.516	75.4975	95.006	89.9113	78.9568	64.9994	68.0976	66.604	101.618
	15	102.479	105.821	89.4092	129.365	95.7267	118.598	136.167	134.371	110.214	110.676	0	78.475	71.893	78.3693	73.6885	0	0	31.2891	0	0
	17	112.321	133.081	169.364	174.362	131.09	149.695	126.169	132.388	118.154	112.645	0	72.6206	62.6937	61.4588	66.5583	0	0	27.9053	0	0
	19	142.87	221.829	231.435	218.303	190.893	178.78	113.198	199.827	113.164	105.353	0	83.6522	72.8021	0	82.1934	0	0	17.1021	0	0
	21	186.61	247.611	256.942	300.055	272.938	221.051	132.943	253.055	164.559	156.124	0	99.6	81.3243	0	109.289	0	0	12.8205	0	0
	Figure 6d		Conrtol	LGG	MHS	LGG- MHS	MHS + US	LGG-MH +US	LGG-MHI + US	LGG-MHS + US				Conrtol	LGG	MHS	LGG- MHS	MHS + US	LGG-MH +US	LGG-MHI + US	LGG-MHS + US
	Tumor Trp content (ng/mg)		3457.55	3227.16	3782.97	3989.53	4988.28	2761.34	6358.4	5807.43		TDNLs Trp content (ng/mg)		4943.3	4570.95	4921.47	5685.02	5696.52	4896.04	5795.62	6788.2
			2963.63	3207.76	3769.38	3983.24	4424.34	2946.76	5309.12	6304.26				4277.32	4285.42	5000.16	5362.34	5364.65	4379.53	6256.64	7405.36
			2855.38	3496.39	3419.65	4213.08	4267.23	3097.88	5216.37	6577.38				4352.98	4400.56	5174.68	5620.14	5381.86	4263.59	6536.18	7009.1
	Figure 6e		Conrtol	LGG	MHS	LGG- MHS	MHS + US	LGG-MH +US	LGG-MHI + US	LGG-MHS + US				Conrtol	LGG	MHS	LGG- MHS	MHS + US	LGG-MH +US	LGG-MHI + US	LGG-MHS + US
	Tumor Kyn content (ng/mg)		4314.04	3953.56	3006.42	2425.5	2051.83	3918.1	563.891	300.59		TDNLs Kyn content (ng/mg)		4554.96	4265.64	3275.4	1760.15	1909.94	4332.58	1273.53	494.403
			4067.09	3976.76	3485.99	2293.52	2200.43	3741.4	769.852	576.158				4494.69	4480.03	4031.25	1759.84	1840.76	4796.8	1335.31	544.29
			3878.69	4283.48	3614.47	2253.15	1900.37	3625.06	617.087	412.779				4536.6	4731.81	3340.17	2333.78	1493.89	4084.43	1099.24	747.297

## Sheet: Figure 7
		Conrtol	LGG	MHS	LGG- MHS	MHS + US	LGG-MH +US	LGG-MHI + US	LGG-MHS + US
	Figure 7f
	IL-2 (pg/mL)	130.14	146.3	141.55	160.55	165.31	169.11	176.71	215.68
		120.487	145.35	153.9	165.31	171.96	173.86	221.38	211.88
		117.33	155.27	158.43	154.634	159.06	159.6	193.82	238.737
		Conrtol	LGG	MHS	LGG- MHS	MHS + US	LGG-MH +US	LGG-MHI + US	LGG-MHS + US
	Figure 7g
	IL-12p70 (pg/mL)	30.78	38.4	33.12	40.73	52.08	55.04	60.94	72.45
		24.9898	43.84	37.4688	38.9274	53.79	54.41	71.98	65.76
		19.1554	33.4171	32.7689	38.6032	49.7857	55.35	56.75	64.8578
		Conrtol	LGG	MHS	LGG- MHS	MHS + US	LGG-MH +US	LGG-MHI + US	LGG-MHS + US
	Figure 7h
	TNF-α (pg/mL)	370.89	549.44	493.79	510.02	589.275	628.28	693.21	867.13
		325.864	496.725	503.844	521.642	607.073	591.18	690.89	769.74
		352.561	473.588	409.515	555.459	589.275	656.11	797.56	728.099
		Conrtol	LGG	MHS	LGG- MHS	MHS + US	LGG-MH +US	LGG-MHI + US	LGG-MHS + US
	Figure 7i
	IFN-γ (pg/mL)	494.8	566.02	595.49	698.63	686.35	799.31	688.8	907.36
		450.6	607.626	597.94	720.833	740.37	723.18	794.4	856.68
		459.428	605.568	585.66	694.075	745.532	651.97	880.35	873.147

## Sheet: Figure 8
	Figure 8b
		Tumor volume (mm3)
	Time (day)	Control					LGG					MHS					LGG-MHS
	7	59.7179	47.8891	60.8887	62.3937	49.2402	72.6339	65.3595	41.4744	58.0223	66.8801	46.41	61.71	77.06	65.02	57.46	68.71	67.16	67.38	52.07	43.18
	9	125.517	89.9842	131.321	85.9649	81.3205	104.015	84.0244	62.9613	105.145	90.8524	103.49	101.14	113.02	107.94	103.82	94.04	109.51	92.16	76.11	68.3
	11	220.814	133.01	202.189	174.606	190.518	148.328	127.401	94.9694	147.294	121.143	160.71	161.83	157.24	156.99	160.93	125.131	157.718	126.217	101.337	100.822
	13	294.017	246.706	255.158	219.892	219.046	203.322	192.736	141.734	175.769	163.465	218.93	187.4	234.25	177.93	213.66	165.791	191.166	168.809	133.434	143.607
	15	321.117	290.473	289.377	350.469	315.451	301.945	280.679	187.953	251.093	287.697	217.82	235.38	323.17	277.7	286.48	189.926	204.873	252.254	193.07	195.885
	17	397.736	459.03	481.127	378.477	410.967	386.693	358.743	263.015	358.308	314.845	359.8	356.53	416.63	361.94	469.41	255.101	274.039	367.304	275.059	279.939
	19	531.025	545.316	609.362	582.434	496.726	497.496	420.615	393.19	489.196	419.982	523.8	427.97	536.48	506.68	610.68	354.442	368.55	485.629	333.857	379.319
	21	738.656	755.426	853.904	731.216	713.575	644.302	603.973	632.127	648.452	592.195	695.7	623.71	651.3	650.91	771.07	517.456	496.742	573.609	476.618	462.59
		Tumor volume (mm3)
	Time (day)	MHS + US					LGG-MH + US					LGG-MHI + US					LGG-MHS + US
	7	45.65	37.58	42.78	51.13	60.21	64.651	51.7526	59.2021	78.2306	65.1498	50.3338	39.9988	48.9038	48.9888	48.523	53.4447	66.9307	51.7761	45.637	49.6016
	9	53.09	66.61	77.22	68.49	90.44	67.1872	94.3421	98.827	107.176	95.1607	57.7609	45.9817	55.4387	131.175	51.5634	75.9405	110.594	68.4063	104.25	86.8763
	11	143.46	131.33	144.13	167.9	137.49	124.863	161.243	179.297	184.776	164.421	95.2386	77.9	111.556	143.419	69.0715	74.107	69.2747	0.5	125.571	102.275
	13	162.65	123.55	186.33	161.7	167.19	172.44	183.2	223.128	176.925	183.784	80.8549	92.8856	129.875	173.879	100.282	73.3199	10.976	10.976	92.6601	10.976
	15	85.02	98.63	109.47	111.09	123.18	114.866	149.446	111.669	119.586	101.973	53.621	70.3721	67.1566	42.1051	88.0124	14.9714	0	0	0	0
	17	157.18	115.2	88.63	113.69	138.85	121.714	123.787	139.918	138.381	95.2779	82.5531	62.379	74.3651	39.1496	84.5509	10.9627	0	0	0	0
	19	179.71	138.06	151.51	202.63	134.55	154.17	153.305	172.473	131.445	139.338	136.039	0	91.3683	0	90.1801	18.88	0	0	0	0
	21	270.05	195.8	252.6	326.52	228.36	195.744	195.196	267.939	198.81	180.592	182.058	0	111.587	0	133.008	28.72	0	0	0	0
	Figure 8c, d
		Tumor volume (mm3)
	Time (day)	Control					LGG					MHS					LGG-MHS
	7	0	0	0	0	0	0	0	0	0	0	0	0	0	0	0	0	0	0	0	0
	9	15.93	24.39	21.28	18.33	24.53	16.39	17.63	10.13	7.92	26.23	14.16	11.86	11.75	16.1	20.4	17.46	17.94	20.11	21.23	19.42
	11	25.35	54.49	29.46	40.68	35.32	36.22	29.8	42.39	33.45	42.5	32.71	25.33	20.86	25.71	46.87	34.54	30.69	26.33	24.58	28.16
	13	61.73	83.67	60.95	72.07	47.26	58.88	69.63	55.63	48.66	48.85	55.47	42.97	44.48	40.5	60.91	53.89	42.06	40.9	54.27	50.69
	15	99.9	104.97	91.46	111.85	90.6	106.68	101.97	90.79	83.93	69.63	90.53	95.35	93.02	57.23	79.43	69.94	61.19	94.99	77.33	88.22
	17	147.2	154.1	173.66	186.15	131.04	121.26	142.24	172.98	192.35	169.77	214.82	154.25	168.55	105.55	115.24	113.18	103.48	136.74	119.2	129.96
	19	248.87	221.52	219.83	259.84	235.81	207.02	219.79	203.26	228.24	205.32	240.14	170.89	227.69	173.75	181.73	147.35	181.17	172.53	141.85	174.55
	21	386.86	369.55	376.98	374.18	354.26	319.12	328.11	257.89	303.02	306.51	362.97	283.7	347	297.35	319.17	214.95	277.96	269.24	225.07	281.52
		Tumor volume (mm3)
	Time (day)	MHS + US					LGG-MH + US					LGG-MHI + US					LGG-MHS + US
	7	0	0	0	0	0	0	0	0	0	0	0	0	0	0	0	0	0	0	0	0
	9	7.9	10.86	16.44	22.35	13.66	13.35	14.46	13.83	9.26	14.61	13.36	13.95	13.03	11.18	20.55	12.58	10.71	11.43	21.69	6.57
	11	32.77	44.03	30.34	25.09	29.88	21.76	30	26.88	22.33	18.05	30.42	32.02	21.55	27.26	47.5	20.15	24.66	13.97	21.69	11.09
	13	46.12	68.92	59.89	45.64	43.4	38.06	39.56	35.24	41.73	31.07	43.59	45.77	53.76	41.99	61.73	29.93	46.44	29.41	18.81	13.47
	15	84.02	90.11	90.11	76.97	64.83	50.01	53.78	57.26	50.79	46.59	71.52	65.38	67.73	53.25	70.66	48.37	32.64	53.79	24.06	18.17
	17	138.92	103.22	120.77	112.81	96.81	90.41	106.92	97.18	56.54	51.3	93.6	83.59	83.59	59.48	83.62	58.07	36.1	58.37	48.42	27.75
	19	163.74	131.69	152.54	145.51	116.33	125.59	129.51	116.43	102.21	107.78	120.81	100.8	100.85	83.6	112.14	66.11	35.74	64.35	58.51	43.87
	21	195.71	186.01	216.87	207.1	176.19	189.78	178.35	175.15	163.79	169.39	167.09	138.76	134.18	130.8	159.88	83.1	53.48	99.37	74.81	65.04
		Bioluminescence of lung
	Figure 8i	Conrtol	LGG	MHS	LGG- MHS	MHS + US	LGG-MH +US	LGG-MHI + US	LGG-MHS + US
	MFI (a.u.)	9113.81	7397.72	7554	5052.94	3802.39	3802	3163.05	2570.63
		8229.89	5787.35	7202	4936.28	3749.79	3411	3117.91	2408.02
		11276	5248.95	6976	4236.49	3602.99	3376	3383.96	2667.13

## Sheet: Supplementary Figure 1
	Supplementary Figure 1a
		Tumor volume (mm3)
	Time (day)	Control					OE					OE-Control					KD					KD-Control
	7	87.0351	74.583	62.6846	68.8737	86.7465	169.423	187.658	165.352	159.011	167.637	82.6908	63.0427	63.7324	68.9427	71.1668	53.4743	38.7865	41.9365	50.5171	50.5655	70.5407	60.1524	88.9288	60.1256	61.1937
	9	119.467	112.91	107.93	120.823	149.18	235.073	293.516	240.235	273.045	266.248	144.578	112.462	82.9172	99.3549	96.6743	77.7702	65.9331	61.5204	88.0393	83.6044	111.314	85.1521	112.07	84.1351	85.0958
	11	179.358	155.712	155.575	154.838	231.597	346.08	417.167	309.108	394.962	323.114	216.173	163.248	121.454	145.974	162.528	115.04	91.9478	97.765	129.401	134.494	162.996	125.375	170.257	111.478	116.35
	13	238.33	208.585	236.829	227.894	288.635	543.495	530.431	448.043	457.821	430.298	323.478	252.652	224.103	201.689	222.666	164.336	124.866	127.99	202.475	184.283	222.776	187.697	205.768	164.894	231.84
	15	296.626	362.328	358.901	343.462	408.99	707.181	703.875	579.797	600.288	546.172	455.356	309.198	282.176	389.029	306.303	206.217	196.599	191.473	283.664	244.445	313.916	293.363	371.192	296.792	314.274
	17	390.915	429.773	465.079	458.935	586.097	880.966	828.665	774.44	776.976	683.727	551.065	460.002	431.972	490.115	408.702	273.043	296.698	287.441	347.638	312.22	461.14	373.38	462.733	430.747	430.939
	19	520.831	621.948	589.511	624.425	729.588	1067.91	983.759	932.395	907.129	875.23	647.58	606.321	524.596	611.999	549.485	383.473	440.527	433.341	423.932	384.746	649.358	531.508	634.271	601.21	509.254
	21	701.422	783.922	821.598	861.625	885.606	1321.39	1113.2	1048.98	1106.32	1147.31	793.992	775.348	719.319	851.222	771.688	436.539	577.464	579.215	527.215	538.054	810.051	745.145	799.344	772.087	726.492
	Supplementary Figure 1b
		Control	OE	OE- Control	KD	KD- Control
	IDO MFI (a.u.)	174.902	254.375	185.936	115.547	178.832
		187.428	228.528	160.135	128.245	170.387
		185.121	237.597	178.187	133.309	192.839

## Sheet: Supplementary Figure 2
	Supplementary Figure 2b						Supplementary Figure 2c							Supplementary Figure 2i									Supplementary Figure 2j
	MH: Cas9/sgRNA	Grayscale ratio to 0 group					Relative pressure (P/P0)	Adsorbed (cm3g-1)	Relative pressure (P/P0)	Desorbed (cm3g-1)	Pore diameter (nm)	dV/dlog(D) (cm3g-1)		Wavelength (nm)		DPBF + H20 + 0 min	DPBF + H20 + 1 min	DPBF + H20 + 2 min	DPBF + H20 + 3 min	DPBF + H20 + 4 min	DPBF + H20 + 5 min			Zeta potentials (mV)
	2	2.25725	6.61762	6.18705			0.05004	246.196	0.99365	400.507	44.4596	3.65463			200	3.796	4	3.734	3.86	3.953	3.965		LGG	-25.4	-26.5	-25.9			Supplementary Figure 2a									Supplementary Figure 2f
	4	5.09241	9.61128	9.38223			0.08835	248.403	0.96571	310.885	30.9065	5.41043			201	3.762	3.982	3.85	3.874	3.906	3.763		LGG-MHS	-35	-37	-35.7
	6	2.21541	7.03192	8.97013			0.12227	249.703	0.92708	276.341	24.9681	6.13784			202	3.824	3.956	3.961	3.876	3.916	3.859
	8	1.75902	5.75844	7.60086			0.15597	250.723	0.87483	269.483	19.5483	5.6711			203	3.554	3.917	3.964	3.865	3.848	3.944		Figure 2l	Editing efficiency
	10	1.17325	5.37156	7.42633			0.19044	251.625	0.8371	267.461	15.4417	5.91487			204	3.713	3.959	3.975	3.838	3.826	3.949
	12	1.02233	3.14992	6.51297			0.22534	252.435	0.80185	266.088	12.7425	4.9737			205	3.449	3.868	3.897	3.853	3.785	3.929		I	0.072634	0.074208	0.00868
							0.26024	253.183	0.78539	265.505	10.5164	4.21833			206	3.57	3.805	3.849	3.762	3.872	3.963		II	0.979544	0.942255	0.961085
	Supplementary Figure 2e						0.29527	253.899	0.75009	264.497	8.79906	4.16406			206	3.379	3.878	3.834	3.825	3.778	3.924		III	0.782223	0.810286	0.864845
							0.33024	254.562	0.71539	263.544	7.54059	3.89554			206	3.306	3.78	3.776	3.833	3.746	3.879		IV	0.798414	0.809853	0.867707
							0.36513	255.23	0.68033	262.585	6.57826	3.19554			206	3.225	3.798	3.694	3.648	3.635	3.705		V	0.627951	0.73267	0.738218
		Time (h)	Grayscale ratio to 0 h				0.39986	255.865	0.64516	261.778	5.81528	3.41829			206	3.113	3.637	3.464	3.597	3.383	3.642		VI	0.633156	0.733843	0.758101
	Naked Cas9/sgRNA	6	0.444138	0.243213	0.573049		0.43495	256.479	0.6103	261.031	5.19145	3.9449			206	3.006	3.435	3.479	3.481	3.285	3.558
		12	0.39577	0.222166	0.352481		0.4699	257.134	0.57523	260.351	4.67073	3.96022			206	2.892	3.39	3.305	3.329	3.194	3.348		Supplementary Figure 2n
		24	0.267204	0.110072	0.1561		0.50497	257.771	0.54029	259.677	4.22799	3.0331			206	2.788	3.181	3.26	3.2	3.075	3.155				CFU/mL
	MHS	6	0.875896	0.665973	0.751534		0.53991	258.441	0.50518	259.025	3.84597	25.3761			206	2.68	3.091	3.133	3.076	2.924	3.056			Time (h)
		12	0.673698	0.35209	0.630682		0.57484	259.141	0.47034	258.188	3.50921	12.0121			206	2.562	2.955	2.949	2.95	2.862	2.927		PBS w/ stirring	0	1950000	1740000	1840000
		24	0.665301	0.322538	0.461982		0.61001	259.88	0.43522	257.021	3.12915	6.52958			206	2.448	2.838	2.836	2.852	2.762	2.827			6	1680000	1650000	1690000
							0.64496	260.674	0.40011	256.254	2.81837	8.09138			206	2.328	2.716	2.735	2.744	2.652	2.706			12	1520000	1510000	1500000
							0.67997	261.482	0.36543	255.551	2.64376	11.5376			206	2.205	2.581	2.609	2.62	2.56	2.617			24	1390000	1310000	1330000
	Supplementary Figure 2g						0.7148	262.355	0.33023	254.856	2.43134	8.34581			206	2.096	2.462	2.5	2.532	2.47	2.522		PBS w/o stirring	0	1870000	2010000	1740000
							0.74982	263.312	0.29515	254.176	2.16758	15.649			206	1.982	2.353	2.393	2.433	2.387	2.422			6	1650000	1620000	1570000
		Time (h)	Grayscale ratio to 0 h				0.78488	264.394	0.26019	253.489					206	1.886	2.255	2.301	2.342	2.316	2.333			12	1450000	1430000	1430000											Supplementary Figure 2k
	Naked Cas9/sgRNA	6	0.880194	1.05524	0.990504		0.81983	265.605	0.22514	252.737					206	1.808	2.171	2.219	2.267	2.253	2.266			24	1120000	1220000	1230000
		12	0.903204	1.00582	0.869457		0.85469	267.128	0.19016	251.903					206	1.736	2.096	2.148	2.194	2.189	2.198		0.5 mg/mL MHS w/ stirring	0	1970000	2080000	1820000		Supplementary Figure 2d
		24	0.859975	0.974941	0.824813		0.88963	269.107	0.15509	251.007					206	1.673	2.029	2.082	2.134	2.135	2.143			6	1580000	1610000	1680000
	MHS	6	0.888963	0.855285	0.999129		0.9244	272.327	0.12015	249.939					206	1.619	1.974	2.026	2.081	2.086	2.092			12	1420000	1340000	1450000
		12	0.767963	0.883613	1.11295		0.95725	280.605	0.08524	248.576					206	1.572	1.919	1.974	2.033	2.044	2.044			24	1140000	1200000	1090000
		24	0.844603	0.898571	0.940674		0.99365	400.507	0.0504	246.551					206	1.527	1.873	1.926	1.986	2.003	2.002		1 mg/mL MHS w/ stirring	0	2010000	1710000	1820000
															206	1.489	1.833	1.882	1.945	1.963	1.961			6	1550000	1600000	1610000
															206	1.456	1.795	1.843	1.905	1.928	1.926			12	1350000	1400000	1440000
	Supplementary Figure 2h														206	1.426	1.759	1.807	1.87	1.895	1.893			24	1090000	1130000	1050000
			Cas9/sgRNA cumulative release (%)												206	1.401	1.731	1.777	1.836	1.865	1.861		2 mg/mL MHS w/ stirring	0	1910000	1710000	1970000
															206	1.381	1.704	1.748	1.809	1.836	1.832			6	1590000	1550000	1650000
		Time (h)													206	1.365	1.682	1.723	1.782	1.812	1.808			12	1390000	1440000	1400000
	pH=5.0	0	0	0	0										206	1.353	1.666	1.706	1.759	1.791	1.787			24	1070000	1220000	1100000
		0.5	3.09167	6.14833	5.62333										206	1.347	1.653	1.689	1.743	1.772	1.769		4 mg/mL MHS w/ stirring	0	2060000	1830000	1840000
		1	11.375	8.90167	11.5033										206	1.346	1.646	1.678	1.728	1.757	1.755			6	1550000	1470000	1490000
		2	18.9817	20.79	20.1017										206	1.35	1.644	1.667	1.718	1.747	1.741			12	1330000	1310000	1290000
		4	34.685	34.1717	35.175										206	1.358	1.646	1.667	1.713	1.736	1.734			24	850000	810000	680000
		8	40.7283	37.1817	38.29										206	1.371	1.652	1.668	1.711	1.732	1.729
		12	43.0967	43.6683	46.6317										206	1.388	1.662	1.672	1.711	1.728	1.73
		24	52.8033	48.1717	54.74										206	1.409	1.677	1.683	1.719	1.732	1.732
	pH=7.4	0	0	0	0										206	1.434	1.694	1.695	1.729	1.735	1.739
		0.5	1.66833	1.58667	1.83167										206	1.458	1.715	1.709	1.74	1.741	1.748
		1	3.37167	2.46167	4.67833										206	1.486	1.737	1.73	1.753	1.752	1.76
		2	8.17833	10.7333	12.0983										206	1.515	1.762	1.748	1.77	1.765	1.771
		4	17.4417	15.4583	17.0683										206	1.545	1.787	1.77	1.788	1.777	1.787
		8	20.9067	19.2033	20.0667										206	1.575	1.815	1.79	1.805	1.791	1.801
		12	23.0533	20.79	21.7467										206	1.608	1.839	1.813	1.826	1.807	1.818
		24	27.7433	28.665	25.9467										206	1.635	1.868	1.837	1.845	1.821	1.837
															206	1.666	1.894	1.86	1.868	1.84	1.857
															206	1.692	1.918	1.882	1.887	1.854	1.873
															206	1.721	1.943	1.906	1.907	1.872	1.89
															206	1.748	1.969	1.927	1.925	1.887	1.908
															206	1.774	1.993	1.951	1.944	1.904	1.922
															206	1.799	2.014	1.965	1.964	1.917	1.939
															206	1.826	2.034	1.988	1.981	1.931	1.95
															206	1.848	2.054	2.002	1.99	1.942	1.96
															206	1.863	2.074	2.015	2.002	1.95	1.971
															206	1.878	2.083	2.025	2.008	1.955	1.974
															206	1.887	2.085	2.027	2.013	1.956	1.969
															206	1.892	2.086	2.027	2.007	1.952	1.968
															206	1.895	2.087	2.025	1.999	1.941	1.958
															206	1.899	2.08	2.017	1.988	1.935	1.942
															206	1.899	2.073	2.008	1.981	1.923	1.927
															206	1.901	2.07	2.005	1.961	1.902	1.909
															206	1.895	2.059	1.985	1.947	1.886	1.885
															206	1.887	2.04	1.969	1.919	1.866	1.856
															206	1.882	2.022	1.948	1.897	1.838	1.827
															206	1.867	1.992	1.919	1.867	1.806	1.792
															206	1.849	1.966	1.895	1.836	1.776	1.761
															206	1.825	1.936	1.859	1.801	1.745	1.719
															206	1.812	1.909	1.832	1.768	1.711	1.683
															206	1.795	1.886	1.808	1.74	1.685	1.648
															206	1.786	1.866	1.781	1.714	1.653	1.619
															206	1.776	1.844	1.761	1.683	1.626	1.585
															206	1.759	1.821	1.735	1.654	1.597	1.551
															206	1.742	1.788	1.699	1.622	1.564	1.511
															206	1.711	1.742	1.66	1.581	1.528	1.471
															206	1.667	1.687	1.613	1.535	1.488	1.426
															206	1.614	1.629	1.561	1.485	1.445	1.38
															206	1.553	1.562	1.502	1.428	1.399	1.332
															206	1.484	1.491	1.442	1.372	1.352	1.281
															206	1.412	1.42	1.381	1.319	1.305	1.235
															206	1.339	1.351	1.32	1.263	1.259	1.187
															206	1.271	1.285	1.261	1.211	1.214	1.142
															206	1.204	1.222	1.204	1.161	1.172	1.1
															206	1.145	1.168	1.158	1.117	1.132	1.061
															206	1.089	1.117	1.111	1.074	1.093	1.025
															206	1.038	1.07	1.067	1.035	1.057	0.991
															206	0.992	1.027	1.028	0.999	1.023	0.958
															206	0.948	0.985	0.989	0.962	0.989	0.925
															206	0.907	0.946	0.952	0.928	0.958	0.894
															206	0.869	0.909	0.917	0.896	0.927	0.864
															206	0.832	0.872	0.883	0.863	0.896	0.834
															206	0.798	0.839	0.851	0.832	0.865	0.806
															206	0.767	0.81	0.821	0.803	0.838	0.779
															206	0.739	0.781	0.793	0.776	0.809	0.751
															206	0.713	0.754	0.766	0.749	0.782	0.725
															206	0.69	0.731	0.741	0.724	0.756	0.7
															206	0.67	0.709	0.718	0.7	0.73	0.676
															206	0.653	0.689	0.696	0.678	0.707	0.653
															206	0.638	0.672	0.676	0.656	0.684	0.63
															206	0.627	0.656	0.659	0.638	0.663	0.61
															206	0.616	0.643	0.642	0.62	0.642	0.59
															206	0.608	0.632	0.629	0.604	0.624	0.573
															206	0.602	0.622	0.616	0.59	0.607	0.557
															206	0.597	0.613	0.605	0.577	0.592	0.541
															206	0.594	0.607	0.597	0.567	0.579	0.529
															206	0.593	0.602	0.589	0.558	0.567	0.518
															206	0.592	0.599	0.583	0.55	0.557	0.509
															206	0.594	0.597	0.579	0.544	0.549	0.501
															206	0.596	0.596	0.576	0.539	0.541	0.494
															206	0.598	0.595	0.574	0.535	0.535	0.488
															206	0.601	0.595	0.571	0.531	0.529	0.483
															206	0.602	0.595	0.569	0.528	0.524	0.478
															206	0.604	0.594	0.567	0.525	0.52	0.473
															206	0.605	0.593	0.565	0.522	0.515	0.469
															206	0.604	0.591	0.562	0.518	0.51	0.465
															206	0.603	0.588	0.559	0.514	0.506	0.461
															206	0.601	0.585	0.555	0.51	0.502	0.456
															206	0.598	0.582	0.551	0.506	0.497	0.452
															206	0.596	0.578	0.548	0.502	0.492	0.448
															206	0.594	0.576	0.545	0.5	0.489	0.445
															206	0.592	0.573	0.543	0.497	0.485	0.442
															206	0.591	0.57	0.54	0.493	0.481	0.439
															206	0.589	0.57	0.538	0.492	0.479	0.435
															206	0.588	0.568	0.535	0.489	0.476	0.434
															206	0.588	0.567	0.533	0.487	0.473	0.432
															206	0.586	0.564	0.532	0.484	0.469	0.429
															206	0.584	0.562	0.528	0.481	0.467	0.425
															206	0.581	0.557	0.525	0.478	0.464	0.422
															206	0.575	0.55	0.518	0.473	0.459	0.417
															206	0.567	0.544	0.512	0.467	0.453	0.412
															206	0.558	0.534	0.504	0.459	0.447	0.405
															206	0.546	0.523	0.494	0.451	0.44	0.399
															206	0.534	0.512	0.485	0.442	0.432	0.391
															206	0.521	0.5	0.473	0.432	0.424	0.383
															206	0.507	0.487	0.462	0.423	0.415	0.376
															206	0.494	0.475	0.452	0.414	0.408	0.368
															206	0.482	0.464	0.442	0.405	0.399	0.36
															206	0.469	0.453	0.431	0.395	0.391	0.352
															206	0.458	0.442	0.421	0.387	0.383	0.345
															206	0.447	0.432	0.412	0.378	0.376	0.338
															206	0.437	0.423	0.404	0.37	0.368	0.331
															206	0.429	0.415	0.396	0.363	0.361	0.325
															206	0.421	0.407	0.389	0.356	0.355	0.319
															206	0.414	0.4	0.382	0.351	0.348	0.314
															206	0.407	0.394	0.375	0.344	0.342	0.308
															206	0.401	0.388	0.37	0.339	0.336	0.302
															206	0.396	0.382	0.364	0.333	0.331	0.297
															206	0.392	0.377	0.358	0.328	0.325	0.293
															206	0.387	0.373	0.353	0.323	0.32	0.288
															206	0.384	0.368	0.349	0.318	0.315	0.283
															206	0.381	0.365	0.344	0.314	0.31	0.279
															206	0.378	0.361	0.341	0.31	0.306	0.275
															206	0.376	0.358	0.337	0.306	0.301	0.271
															206	0.375	0.356	0.334	0.303	0.297	0.267
															206	0.375	0.355	0.332	0.3	0.293	0.264
															206	0.375	0.354	0.33	0.298	0.29	0.261
															206	0.376	0.354	0.329	0.296	0.287	0.259
															206	0.379	0.354	0.328	0.295	0.284	0.257
															206	0.382	0.356	0.328	0.294	0.282	0.255
															206	0.385	0.358	0.329	0.294	0.28	0.254
															206	0.39	0.36	0.33	0.294	0.279	0.253
															206	0.394	0.364	0.331	0.294	0.278	0.252
															206	0.4	0.367	0.333	0.296	0.277	0.252
															206	0.406	0.372	0.336	0.297	0.277	0.252
															206	0.414	0.377	0.339	0.299	0.277	0.253
															206	0.421	0.383	0.343	0.302	0.278	0.254
															206	0.43	0.389	0.348	0.305	0.279	0.255
															206	0.439	0.395	0.352	0.308	0.28	0.257
															206	0.449	0.403	0.358	0.313	0.282	0.259
															206	0.459	0.412	0.364	0.317	0.285	0.261
															206	0.47	0.42	0.37	0.322	0.287	0.264
															206	0.482	0.429	0.377	0.327	0.29	0.267
															206	0.494	0.439	0.385	0.333	0.293	0.271
															206	0.507	0.449	0.392	0.338	0.297	0.274
															206	0.52	0.459	0.4	0.345	0.301	0.278
															206	0.534	0.47	0.409	0.351	0.305	0.283
															206	0.548	0.483	0.419	0.359	0.309	0.288
															206	0.563	0.494	0.428	0.366	0.314	0.292
															206	0.578	0.506	0.437	0.374	0.319	0.297
															206	0.593	0.519	0.447	0.382	0.324	0.302
															206	0.609	0.532	0.458	0.39	0.33	0.308
															206	0.627	0.546	0.469	0.399	0.336	0.315
															206	0.643	0.56	0.48	0.408	0.342	0.321
															206	0.659	0.573	0.491	0.417	0.348	0.327
															206	0.677	0.588	0.503	0.427	0.355	0.333
															206	0.694	0.602	0.515	0.436	0.362	0.34
															206	0.71	0.615	0.526	0.445	0.368	0.346
															206	0.727	0.63	0.538	0.455	0.375	0.353
															206	0.744	0.644	0.55	0.464	0.382	0.36
															206	0.761	0.658	0.561	0.474	0.389	0.366
															206	0.778	0.673	0.573	0.484	0.396	0.373
															206	0.794	0.686	0.585	0.493	0.403	0.38
															206	0.81	0.699	0.596	0.502	0.41	0.387
															206	0.825	0.712	0.607	0.511	0.416	0.393
															206	0.839	0.725	0.617	0.52	0.423	0.399
															206	0.854	0.738	0.628	0.529	0.429	0.405
															206	0.868	0.749	0.638	0.537	0.436	0.411
															206	0.882	0.761	0.648	0.545	0.442	0.418
															206	0.895	0.772	0.658	0.553	0.448	0.423
															206	0.907	0.782	0.667	0.561	0.454	0.429
															206	0.918	0.792	0.676	0.568	0.46	0.434
															206	0.929	0.802	0.684	0.575	0.465	0.44
															206	0.939	0.811	0.692	0.582	0.471	0.445
															206	0.949	0.82	0.699	0.588	0.476	0.45
															206	0.959	0.828	0.707	0.594	0.481	0.454
															206	0.968	0.836	0.714	0.6	0.486	0.459
															206	0.977	0.843	0.721	0.606	0.49	0.463
															206	0.985	0.851	0.728	0.612	0.495	0.468
															206	0.993	0.858	0.734	0.617	0.5	0.472
															206	1.001	0.864	0.74	0.623	0.504	0.476
															206	1.008	0.87	0.746	0.628	0.509	0.48
															206	1.014	0.876	0.751	0.632	0.512	0.484
															206	1.019	0.88	0.756	0.635	0.516	0.487
															206	1.024	0.884	0.76	0.638	0.519	0.491
															206	1.028	0.887	0.764	0.64	0.522	0.493
															206	1.03	0.889	0.766	0.642	0.524	0.495
															206	1.032	0.89	0.768	0.644	0.525	0.496
															206	1.032	0.89	0.769	0.645	0.527	0.497
															206	1.031	0.889	0.769	0.645	0.527	0.497
															206	1.03	0.886	0.767	0.644	0.527	0.497
															206	1.026	0.883	0.765	0.642	0.527	0.496
															206	1.021	0.878	0.762	0.639	0.525	0.494
															206	1.016	0.872	0.758	0.636	0.523	0.491
															206	1.008	0.866	0.753	0.632	0.521	0.488
															206	1	0.858	0.747	0.627	0.518	0.485
															206	0.991	0.849	0.741	0.622	0.515	0.481
															206	0.981	0.84	0.734	0.616	0.511	0.477
															206	0.971	0.83	0.726	0.61	0.507	0.473
															206	0.96	0.82	0.718	0.604	0.503	0.468
															206	0.948	0.81	0.711	0.597	0.498	0.464
															206	0.937	0.8	0.703	0.591	0.494	0.459
															206	0.926	0.791	0.696	0.585	0.49	0.455
															206	0.916	0.782	0.688	0.579	0.486	0.451
															206	0.906	0.773	0.682	0.573	0.482	0.447
															206	0.896	0.764	0.675	0.568	0.478	0.443
															206	0.888	0.757	0.669	0.563	0.475	0.44
															206	0.88	0.749	0.663	0.558	0.471	0.436
															206	0.871	0.741	0.657	0.553	0.468	0.432
															206	0.863	0.734	0.651	0.548	0.464	0.429
															206	0.856	0.726	0.645	0.542	0.46	0.425
															206	0.847	0.718	0.638	0.536	0.456	0.42
															206	0.839	0.708	0.631	0.53	0.451	0.415
															206	0.83	0.699	0.623	0.523	0.447	0.41
															206	0.82	0.689	0.615	0.516	0.441	0.405
															206	0.808	0.677	0.605	0.508	0.435	0.399
															206	0.796	0.665	0.595	0.499	0.428	0.392
															206	0.783	0.651	0.584	0.489	0.421	0.384
															206	0.767	0.637	0.571	0.478	0.413	0.376
															206	0.751	0.62	0.557	0.466	0.404	0.367
															206	0.733	0.602	0.542	0.453	0.394	0.357
															206	0.713	0.583	0.526	0.439	0.384	0.347
															206	0.691	0.562	0.508	0.424	0.372	0.335
															206	0.668	0.54	0.489	0.408	0.36	0.323
															206	0.644	0.517	0.469	0.391	0.347	0.31
															206	0.617	0.492	0.448	0.373	0.333	0.296
															206	0.587	0.466	0.425	0.354	0.318	0.282
															206	0.557	0.439	0.403	0.335	0.303	0.268
															206	0.526	0.412	0.38	0.316	0.288	0.254
															206	0.494	0.385	0.356	0.296	0.273	0.239
															206	0.462	0.358	0.333	0.278	0.258	0.226
															206	0.43	0.332	0.311	0.26	0.244	0.213
															206	0.398	0.307	0.289	0.243	0.231	0.2
															206	0.37	0.285	0.27	0.228	0.219	0.189
															206	0.342	0.263	0.252	0.213	0.208	0.179
															206	0.316	0.244	0.235	0.2	0.197	0.169
															206	0.292	0.226	0.22	0.188	0.187	0.16
															206	0.27	0.21	0.206	0.177	0.179	0.153
															206	0.25	0.195	0.194	0.167	0.171	0.146
															206	0.232	0.182	0.182	0.158	0.164	0.139
															206	0.216	0.171	0.173	0.15	0.157	0.133
															206	0.202	0.16	0.164	0.143	0.151	0.128
															206	0.189	0.151	0.156	0.137	0.146	0.124
															206	0.178	0.143	0.149	0.132	0.141	0.12
															206	0.168	0.136	0.143	0.127	0.137	0.116
															206	0.159	0.13	0.137	0.122	0.133	0.113
															206	0.151	0.125	0.132	0.118	0.13	0.11
															206	0.144	0.12	0.128	0.115	0.127	0.107
															206	0.138	0.115	0.123	0.111	0.123	0.104
															206	0.132	0.111	0.12	0.108	0.121	0.102
															206	0.127	0.108	0.116	0.105	0.118	0.1
															206	0.122	0.104	0.113	0.103	0.116	0.098
															206	0.118	0.101	0.11	0.1	0.113	0.096
															206	0.114	0.098	0.108	0.098	0.111	0.094
															206	0.11	0.096	0.105	0.096	0.109	0.092
															206	0.107	0.093	0.103	0.094	0.107	0.091
															206	0.104	0.091	0.101	0.092	0.106	0.089
															206	0.101	0.089	0.099	0.091	0.104	0.088
															206	0.099	0.087	0.097	0.089	0.102	0.087
															206	0.097	0.086	0.095	0.088	0.101	0.085
															206	0.094	0.084	0.093	0.086	0.099	0.084
															206	0.092	0.083	0.092	0.085	0.098	0.083
															206	0.09	0.081	0.09	0.083	0.096	0.082
															206	0.088	0.08	0.089	0.082	0.095	0.081
															206	0.087	0.078	0.087	0.081	0.094	0.08
															206	0.085	0.077	0.086	0.08	0.093	0.079
															206	0.084	0.076	0.085	0.079	0.091	0.078
															206	0.082	0.075	0.084	0.078	0.09	0.077
															206	0.081	0.074	0.082	0.077	0.089	0.076
															206	0.079	0.072	0.081	0.076	0.088	0.075
															206	0.078	0.071	0.08	0.075	0.087	0.074
															206	0.077	0.07	0.079	0.074	0.086	0.073
															206	0.075	0.069	0.078	0.073	0.085	0.072
															206	0.074	0.069	0.077	0.072	0.084	0.071
															206	0.073	0.068	0.076	0.071	0.083	0.071
															206	0.072	0.067	0.075	0.07	0.082	0.07
															206	0.071	0.066	0.074	0.069	0.081	0.069
															206	0.07	0.065	0.073	0.069	0.08	0.068
															206	0.069	0.064	0.072	0.068	0.079	0.068
															206	0.068	0.064	0.072	0.067	0.078	0.067
															206	0.067	0.063	0.071	0.066	0.078	0.066
															206	0.066	0.062	0.07	0.065	0.077	0.065
															206	0.065	0.061	0.069	0.065	0.076	0.065
															206	0.064	0.061	0.068	0.064	0.075	0.064
															206	0.063	0.06	0.067	0.063	0.074	0.063
															206	0.063	0.059	0.067	0.063	0.074	0.063
															206	0.062	0.058	0.066	0.062	0.073	0.062
															206	0.061	0.058	0.065	0.061	0.072	0.062
															206	0.06	0.057	0.065	0.061	0.071	0.061
															206	0.059	0.057	0.064	0.06	0.071	0.06
															206	0.059	0.056	0.063	0.059	0.07	0.06
															206	0.058	0.055	0.062	0.059	0.069	0.059
															206	0.057	0.055	0.062	0.058	0.068	0.059
															206	0.057	0.054	0.061	0.058	0.068	0.058
															206	0.056	0.054	0.061	0.057	0.067	0.057
															206	0.055	0.053	0.06	0.056	0.066	0.057
															206	0.055	0.052	0.059	0.056	0.066	0.056
															206	0.054	0.052	0.059	0.055	0.065	0.056
															206	0.053	0.051	0.058	0.055	0.065	0.055
															206	0.053	0.051	0.058	0.054	0.064	0.055
															206	0.052	0.05	0.057	0.054	0.063	0.054
															206	0.052	0.05	0.056	0.053	0.063	0.054
															206	0.051	0.049	0.056	0.053	0.062	0.053
															206	0.05	0.048	0.055	0.052	0.061	0.052
															206	0.049	0.047	0.054	0.051	0.06	0.051
															206	0.049	0.047	0.053	0.05	0.06	0.051
															206	0.048	0.046	0.053	0.05	0.059	0.05
															206	0.048	0.046	0.052	0.049	0.059	0.05
															206	0.047	0.045	0.051	0.049	0.058	0.05
															206	0.047	0.045	0.051	0.048	0.057	0.049
															206	0.046	0.045	0.05	0.048	0.057	0.049
															206	0.046	0.044	0.05	0.047	0.056	0.048
															206	0.045	0.044	0.049	0.047	0.056	0.048
															206	0.045	0.043	0.049	0.046	0.055	0.047
															206	0.044	0.043	0.049	0.046	0.055	0.047
															206	0.044	0.042	0.048	0.046	0.054	0.047
															206	0.043	0.042	0.048	0.045	0.054	0.046
															206	0.043	0.042	0.047	0.045	0.053	0.046
															206	0.042	0.041	0.047	0.044	0.053	0.045
															206	0.042	0.041	0.046	0.044	0.052	0.045
															206	0.041	0.04	0.046	0.043	0.052	0.044
															206	0.041	0.04	0.045	0.043	0.051	0.044
															206	0.04	0.04	0.045	0.043	0.051	0.044
															206	0.04	0.039	0.044	0.042	0.05	0.043
															206	0.04	0.039	0.044	0.042	0.05	0.043
															206	0.039	0.038	0.044	0.042	0.05	0.043
															206	0.039	0.038	0.043	0.041	0.049	0.042
															206	0.038	0.038	0.043	0.041	0.049	0.042
															206	0.038	0.037	0.042	0.04	0.048	0.041
															206	0.038	0.037	0.042	0.04	0.048	0.041
															206	0.037	0.037	0.042	0.04	0.047	0.041
															206	0.037	0.036	0.041	0.039	0.047	0.04
															206	0.036	0.036	0.041	0.039	0.047	0.04
															206	0.036	0.036	0.04	0.039	0.046	0.04
															206	0.036	0.035	0.04	0.038	0.046	0.039
															206	0.035	0.035	0.04	0.038	0.045	0.039
															206	0.035	0.035	0.039	0.037	0.045	0.039
															206	0.035	0.034	0.039	0.037	0.044	0.038
															206	0.034	0.034	0.039	0.037	0.044	0.038
															206	0.034	0.034	0.038	0.036	0.044	0.038
															206	0.034	0.033	0.038	0.036	0.043	0.037
															206	0.033	0.033	0.037	0.036	0.043	0.037
															206	0.033	0.033	0.037	0.035	0.042	0.037
															206	0.033	0.032	0.037	0.035	0.042	0.036
															206	0.032	0.032	0.036	0.035	0.042	0.036
															206	0.032	0.032	0.036	0.034	0.041	0.036
															206	0.032	0.031	0.036	0.034	0.041	0.035
															206	0.031	0.031	0.035	0.034	0.041	0.035
															206	0.031	0.031	0.035	0.034	0.04	0.035
															206	0.031	0.031	0.035	0.033	0.04	0.035
															206	0.03	0.03	0.035	0.033	0.04	0.034
															206	0.03	0.03	0.034	0.033	0.039	0.034
															206	0.03	0.03	0.034	0.032	0.039	0.034
															206	0.029	0.029	0.034	0.032	0.038	0.033
															206	0.029	0.029	0.033	0.032	0.038	0.033
															206	0.029	0.029	0.033	0.031	0.038	0.033
															206	0.029	0.029	0.033	0.031	0.037	0.032
															206	0.028	0.028	0.032	0.031	0.037	0.032
															206	0.028	0.028	0.032	0.031	0.037	0.032
															206	0.028	0.028	0.032	0.03	0.036	0.032
															206	0.027	0.028	0.031	0.03	0.036	0.031
															206	0.027	0.027	0.031	0.03	0.036	0.031
															206	0.027	0.027	0.031	0.03	0.036	0.031
															206	0.027	0.027	0.031	0.029	0.035	0.031
															206	0.026	0.027	0.03	0.029	0.035	0.03
															206	0.026	0.026	0.03	0.029	0.035	0.03
															206	0.026	0.026	0.03	0.029	0.034	0.03
															206	0.026	0.026	0.029	0.028	0.034	0.03
															206	0.025	0.026	0.029	0.028	0.034	0.029
															206	0.025	0.025	0.029	0.028	0.033	0.029
															206	0.025	0.025	0.029	0.027	0.033	0.029
															206	0.025	0.025	0.028	0.027	0.033	0.029
															206	0.024	0.025	0.028	0.027	0.032	0.028
															206	0.024	0.024	0.028	0.027	0.032	0.028
															206	0.024	0.024	0.028	0.026	0.032	0.028
															206	0.024	0.024	0.027	0.026	0.032	0.028
															206	0.023	0.024	0.027	0.026	0.031	0.027
															206	0.023	0.024	0.027	0.026	0.031	0.027
															206	0.023	0.023	0.027	0.026	0.031	0.027
															206	0.023	0.023	0.026	0.025	0.03	0.027
															206	0.022	0.023	0.026	0.025	0.03	0.026
															206	0.022	0.023	0.026	0.025	0.03	0.026
															206	0.022	0.022	0.026	0.025	0.03	0.026
															206	0.022	0.022	0.025	0.024	0.029	0.026
															206	0.022	0.022	0.025	0.024	0.029	0.025
															206	0.021	0.022	0.025	0.024	0.029	0.025
															206	0.021	0.022	0.025	0.024	0.029	0.025
															206	0.021	0.021	0.024	0.023	0.028	0.025
															206	0.021	0.021	0.024	0.023	0.028	0.025
															206	0.021	0.021	0.024	0.023	0.028	0.024
															206	0.02	0.021	0.024	0.023	0.027	0.024
															206	0.02	0.021	0.024	0.023	0.027	0.024
															206	0.02	0.02	0.023	0.022	0.027	0.024
															206	0.02	0.02	0.023	0.022	0.027	0.023
															206	0.019	0.02	0.023	0.022	0.026	0.023
															206	0.019	0.02	0.023	0.022	0.026	0.023
															206	0.019	0.02	0.022	0.022	0.026	0.023
															206	0.019	0.019	0.022	0.021	0.026	0.023
															206	0.019	0.019	0.022	0.021	0.025	0.022
															206	0.019	0.019	0.022	0.021	0.025	0.022
															206	0.018	0.019	0.022	0.021	0.025	0.022
															206	0.018	0.019	0.021	0.021	0.025	0.022
															206	0.018	0.019	0.021	0.02	0.025	0.022
															206	0.018	0.018	0.021	0.02	0.024	0.021
															206	0.018	0.018	0.021	0.02	0.024	0.021
															206	0.017	0.018	0.021	0.02	0.024	0.021
															206	0.017	0.018	0.02	0.02	0.024	0.021
															206	0.017	0.018	0.02	0.019	0.023	0.021
															206	0.017	0.018	0.02	0.019	0.023	0.02
															206	0.017	0.017	0.02	0.019	0.023	0.02
															206	0.016	0.017	0.02	0.019	0.023	0.02
															206	0.016	0.017	0.019	0.019	0.023	0.02
															206	0.016	0.017	0.019	0.018	0.022	0.02
															206	0.016	0.017	0.019	0.018	0.022	0.019
															206	0.016	0.016	0.019	0.018	0.022	0.019
															206	0.016	0.016	0.019	0.018	0.022	0.019
															206	0.015	0.016	0.018	0.018	0.021	0.019
															206	0.015	0.016	0.018	0.018	0.021	0.019
															206	0.015	0.016	0.018	0.017	0.021	0.019
															206	0.015	0.016	0.018	0.017	0.021	0.018
															206	0.015	0.016	0.018	0.017	0.021	0.018
															206	0.015	0.015	0.018	0.017	0.02	0.018
															206	0.014	0.015	0.017	0.017	0.02	0.018
															206	0.014	0.015	0.017	0.017	0.02	0.018
															206	0.014	0.015	0.017	0.016	0.02	0.017
															206	0.014	0.015	0.017	0.016	0.02	0.017
															206	0.014	0.015	0.017	0.016	0.019	0.017
															206	0.014	0.014	0.016	0.016	0.019	0.017
															206	0.014	0.014	0.016	0.016	0.019	0.017
															206	0.013	0.014	0.016	0.016	0.019	0.017
															206	0.013	0.014	0.016	0.015	0.019	0.016
															206	0.013	0.014	0.016	0.015	0.018	0.016
															206	0.013	0.014	0.016	0.015	0.018	0.016
															206	0.013	0.014	0.015	0.015	0.018	0.016
															206	0.013	0.013	0.015	0.015	0.018	0.016
															206	0.013	0.013	0.015	0.015	0.018	0.016
															206	0.012	0.013	0.015	0.014	0.017	0.015
															206	0.012	0.013	0.015	0.014	0.017	0.015
															206	0.012	0.013	0.015	0.014	0.017	0.015
															206	0.012	0.013	0.014	0.014	0.017	0.015
															206	0.012	0.013	0.014	0.014	0.017	0.015
															206	0.012	0.012	0.014	0.014	0.017	0.015
															206	0.012	0.012	0.014	0.014	0.016	0.014
															206	0.011	0.012	0.014	0.013	0.016	0.014
															206	0.011	0.012	0.014	0.013	0.016	0.014
															206	0.011	0.012	0.014	0.013	0.016	0.014
															206	0.011	0.012	0.013	0.013	0.016	0.014
															206	0.011	0.012	0.013	0.013	0.016	0.014
															206	0.011	0.012	0.013	0.013	0.015	0.014
															206	0.011	0.011	0.013	0.013	0.015	0.013
															206	0.01	0.011	0.013	0.012	0.015	0.013
															206	0.01	0.011	0.013	0.012	0.015	0.013
															206	0.01	0.011	0.012	0.012	0.015	0.013
															206	0.01	0.011	0.012	0.012	0.014	0.013
															206	0.01	0.011	0.012	0.012	0.014	0.013
															206	0.01	0.011	0.012	0.012	0.014	0.013
															206	0.01	0.011	0.012	0.012	0.014	0.012
															206	0.01	0.01	0.012	0.011	0.014	0.012
															206	0.009	0.01	0.012	0.011	0.014	0.012
															206	0.009	0.01	0.011	0.011	0.013	0.012
															206	0.009	0.01	0.011	0.011	0.013	0.012
															206	0.009	0.01	0.011	0.011	0.013	0.012
															206	0.009	0.01	0.011	0.011	0.013	0.012
															206	0.009	0.01	0.011	0.011	0.013	0.011
															206	0.009	0.01	0.011	0.011	0.013	0.011
															206	0.009	0.009	0.011	0.01	0.013	0.011
															206	0.008	0.009	0.011	0.01	0.012	0.011
															206	0.008	0.009	0.01	0.01	0.012	0.011
															206	0.008	0.009	0.01	0.01	0.012	0.011
															206	0.008	0.009	0.01	0.01	0.012	0.011
															206	0.008	0.009	0.01	0.01	0.012	0.011
															206	0.008	0.009	0.01	0.01	0.012	0.01
															206	0.008	0.009	0.01	0.01	0.012	0.01
															206	0.008	0.009	0.01	0.009	0.011	0.01
															206	0.008	0.008	0.009	0.009	0.011	0.01
															206	0.007	0.008	0.009	0.009	0.011	0.01
															206	0.007	0.008	0.009	0.009	0.011	0.01
															206	0.007	0.008	0.009	0.009	0.011	0.01
															206	0.007	0.008	0.009	0.009	0.011	0.01
															206	0.007	0.008	0.009	0.009	0.011	0.009
															206	0.007	0.008	0.009	0.009	0.01	0.009
															206	0.007	0.008	0.009	0.009	0.01	0.009
															206	0.007	0.008	0.009	0.008	0.01	0.009
															206	0.006	0.008	0.008	0.008	0.01	0.009
															206	0.006	0.007	0.008	0.008	0.01	0.009
															206	0.006	0.007	0.008	0.008	0.01	0.009
															206	0.006	0.007	0.008	0.008	0.01	0.009
															206	0.006	0.007	0.008	0.008	0.01	0.009
															206	0.006	0.007	0.008	0.008	0.009	0.008
															206	0.006	0.007	0.008	0.008	0.009	0.008
															206	0.006	0.007	0.008	0.008	0.009	0.008
															206	0.006	0.007	0.008	0.007	0.009	0.008
															206	0.005	0.007	0.007	0.007	0.009	0.008
															206	0.005	0.007	0.007	0.007	0.009	0.008
															206	0.005	0.006	0.007	0.007	0.009	0.008
															206	0.005	0.006	0.007	0.007	0.009	0.008
															206	0.005	0.006	0.007	0.007	0.009	0.008
															206	0.005	0.006	0.007	0.007	0.008	0.008
															206	0.005	0.006	0.007	0.007	0.008	0.008
															206	0.005	0.006	0.007	0.007	0.008	0.008
															206	0.005	0.006	0.007	0.007	0.008	0.007
															206	0.005	0.006	0.007	0.007	0.008	0.007
															206	0.004	0.006	0.006	0.007	0.008	0.007
															206	0.004	0.006	0.006	0.007	0.008	0.007
															206	0.004	0.006	0.006	0.006	0.008	0.007
															206	0.004	0.006	0.006	0.006	0.008	0.007
															206	0.004	0.005	0.006	0.006	0.008	0.007
															206	0.004	0.005	0.006	0.006	0.007	0.007
															206	0.004	0.005	0.006	0.006	0.007	0.007
															206	0.004	0.005	0.006	0.006	0.007	0.007
															206	0.004	0.005	0.006	0.006	0.007	0.006
															206	0.004	0.005	0.006	0.006	0.007	0.006
															206	0.003	0.005	0.005	0.006	0.007	0.006
															206	0.003	0.005	0.005	0.005	0.007	0.006
															206	0.003	0.005	0.005	0.005	0.006	0.006
															206	0.003	0.005	0.005	0.005	0.006	0.006
															206	0.003	0.004	0.005	0.005	0.006	0.006
															206	0.003	0.004	0.005	0.005	0.006	0.006
															206	0.003	0.004	0.005	0.005	0.006	0.005
															206	0.003	0.004	0.005	0.005	0.006	0.005
															206	0.003	0.004	0.004	0.005	0.005	0.005
															206	0.003	0.004	0.004	0.004	0.005	0.005
															206	0.003	0.004	0.004	0.004	0.005	0.005
															206	0.002	0.004	0.004	0.004	0.005	0.005
															206	0.002	0.004	0.004	0.004	0.005	0.005
															206	0.002	0.004	0.004	0.004	0.005	0.005
															206	0.002	0.003	0.004	0.004	0.005	0.004
															206	0.002	0.003	0.004	0.004	0.004	0.004
															206	0.002	0.003	0.003	0.004	0.004	0.004
															206	0.002	0.003	0.003	0.003	0.004	0.004
															206	0.002	0.003	0.003	0.003	0.004	0.004
															206	0.002	0.003	0.003	0.003	0.004	0.004
															206	0.002	0.003	0.003	0.003	0.004	0.004
															206	0.002	0.003	0.003	0.003	0.004	0.003
															206	0.001	0.003	0.003	0.003	0.004	0.003
															206	0.001	0.003	0.003	0.003	0.003	0.003
															206	0.001	0.002	0.003	0.003	0.003	0.003
															206	0.001	0.002	0.002	0.003	0.003	0.003
															206	0.001	0.002	0.002	0.002	0.003	0.003
															206	0.001	0.002	0.002	0.002	0.003	0.003
															206	0.001	0.002	0.002	0.002	0.003	0.003
															206	0.001	0.002	0.002	0.002	0.003	0.003
															206	0.001	0.002	0.002	0.002	0.002	0.002
															206	0.001	0.002	0.002	0.002	0.002	0.002
															206	0.001	0.002	0.002	0.002	0.002	0.002
															206	0.001	0.002	0.002	0.002	0.002	0.002
															206	0.001	0.002	0.002	0.002	0.002	0.002
															206	0.001	0.002	0.002	0.002	0.002	0.002
															206	0.001	0.001	0.001	0.002	0.002	0.002
															206	0	0.001	0.001	0.001	0.002	0.002
															206	0	0.001	0.001	0.001	0.002	0.002
															206	0	0.001	0.001	0.001	0.002	0.002
															206	0	0.001	0.001	0.001	0.001	0.001
															206	0	0.001	0.001	0.001	0.001	0.001
															206	0	0.001	0.001	0.001	0.001	0.001
															206	0	0.001	0.001	0.001	0.001	0.001
															206	0	0.001	0.001	0.001	0.001	0.001
															206	0	0.001	0.001	0.001	0.001	0.001
															206	0	0.001	0.001	0.001	0.001	0.001
															206	0	0.001	0.001	0.001	0.001	0.001
															206	0	0.001	0	0.001	0.001	0.001
															206	0	0.001	0	0	0.001	0.001
															206	0	0	0	0	0	0.001
															206	0	0	0	0	0	0.001
															206	0	0	0	0	0	0
															206	0	0	0	0	0	0
															206	0	0	0	0	0	0
															206	0	0	0	0	0	0

## Sheet: Supplementary Figure 3
	Supplementary Figure 3b
		Control	Sucrose	Amiloride	MβCD
	Cy3-MHS MFI (a.u.)	42.1	35.634	34.813	27.732
		41.735	36.332	35.213	22.95
		38.751	33.275	33.505	26.699
	Supplementary Figure 3c
		Control	US only	MHS	MHS + US	ZIF-8	ZIF-8 + US	MH	MH + US
	DCFH-DA MFI (a.u.)	0	0	0	71.595	1.028	3.145	4.46	73.541
		13.326	0	0	80.968	2.184	5.441	5.448	84.34
		0	0	0	72.784	1.28	0	3.289	70.023
	Supplementary Figure 3g								Figure 3e
		Control	US Only	MH	MHS	MH + US	MHS + US
	PI/Calcein AM Fluorescenece	0.046249	0.19564	0.222727	3.47207	0.271778	5.52154
		0.145621	0.175232	0.189064	2.67138	0.292798	6.79003
		0.126123	0.148794	0.177058	3.69959	0.203848	4.75763
	Supplementary Figure 3i
		Control	US Only	MH	MH + US	MHS	MHS + US
	IDO/β-Actin	0.76163	0.800483	0.879599	0.829971	0.539832	0.375848
		0.734303	0.768611	0.696495	0.810943	0.474341	0.322418
		0.773805	0.706739	0.721778	0.629693	0.387666	0.246802
		0.703771	0.676957	0.665931	0.614655	0.434065	0.279877
	Supplementary Figure 3k
		Mutation rate （%）
	MHS	10.6456	18.1019	17.8015
	MHS + US	29.7389	39.3713	33.8831

[truncated: 8 more sheets: Supplementary Figure 5, Supplementary Figure 6, Supplementary Figure 7, Supplementary Figure 8, Supplementary Figure 9, Supplementary Figure 10, Supplementary Figure 11, Supplementary Figure 12]
